# Supplementary material for: Grey wolf genomic history reveals a dual ancestry of dogs
Source: Nature. 2022 Jun 29;607(7918):313–20. doi: 10.1038/s41586-022-04824-9 (PMC9279150; doi:10.1038/s41586-022-04824-9)
Supplement: Supplementary file 4 — This Excel file contains the following three sections: Supplementary Data 1: metadata for ancient wolf genomes; Supplementary Data 2: metadata and sources of previously published genomic data; Supplementary Data 3: detailed results from the natural selection scan. [file 41586_2022_4824_MOESM4_ESM.xlsx]

## Sheet: Supplementary Data 1 Metadata
Sample ID	Location	Region	Archaeological ID	Specimen steward institution (or person if relevant)	Sampled element	Analysis ID	Analysis population label	Lat	Long	Endogenous DNA content	X-fold sequencing depth	C>T at 1st pos	Analysis date calBP	Analysis date type	Date uncal BP	Date uncal BP Standard deviation	Radiocarbon date ID	Date calBP (OxCal 4.3, IntCal 13)	From calBP (OxCal 4.3, IntCal 13)	To calB (OxCal 4.3, IntCal 13)	mtDNA date	mtDNA date Lower	mtDNA date Upper	Sex	Library protocol (Single/Double-stranded)	UDG treatment	Publication
367	Ballynamintra Cave, Ireland	Europe	NMING: F32584	National Museum of Ireland, Dublin	Metatarsal, third	367	Ireland_Ballynamintra	52.15	-7.7	0.004	0.02	0.330973	13334	Radiocarbon	11480	45	OxA-35455 (nearby sample 119)	13334	13227	13440	13334	13228	13440	F	Double-stranded (Meyer Kircher 2010)	No	This study
AL2657	Eliseevichi, western Russia	Europe	Eliseevichi 23781 (3)	Zoological Institute of the Russian Academy of Sciences, St. Petersburg	Mandible	AL2657	Russia_Eliseevichi	53.1393	33.6423	0.16	0.93	0.494631	17633	Radiocarbon	14445	65	OxA-35646	17633	17860	17405	17633	17410	17859	M	Double-stranded (Meyer Kircher 2010)	No	This study
AH574	Aufhausener Höhle, Germany	Europe	SMNS 32659-574	Staatliches Museum für Naturkunde Stuttgart, Stuttgart	Petrous	AH574	Germany_Aufhausener	48.5858	9.76498	0.351	0.46	0.514933	58002	mtDNA tip dating							58002	40480	78292	M	Single-stranded (Gansauge Meyer 2013)	Yes	This study
AH575	Aufhausener Höhle, Germany	Europe	SMNS 32659-575	Staatliches Museum für Naturkunde Stuttgart, Stuttgart	Petrous	AH575	Germany_Aufhausener	48.5858	9.76498	0.556	1.53	0.536601	57233	mtDNA tip dating, autosomal adjustment							96867	57233	136466	M	Single-stranded (Gansauge Meyer 2013)	Yes	This study
AH577	Aufhausener Höhle, Germany	Europe	SMNS 32659-577	Staatliches Museum für Naturkunde Stuttgart, Stuttgart	Petrous	AH577	Germany_Aufhausener	48.5858	9.76498	0.473	0.85	0.54748	50238	mtDNA tip dating							50238	35908	64814	F	Single-stranded (Gansauge Meyer 2013)	Yes	This study
AL2541	Goyet, Belgium	Europe	RBINS-GOY-2812-5	Palaeontological Collections at the Royal Belgian Institute of Natural Sciences	Mandible	AL2541	Belgium_Goyet	50.4445	5.01298	0.182	0.79	0.220795	34030	Radiocarbon			OxA-34429	34030	34645	33415	34071	33462	34691	F	Double-stranded (Meyer Kircher 2010)	No	This study
AL2741	Razboinichya, Altai	Central Eurasia	KRA-RAZ-Wolf-MAND8aBIS	Institute of Geology and Mineralogy, Novosibirsk	Premolar	AL2741	Altai_Razboinichya	51.298	84.4682	0.751	1.55	0.225195	81793	mtDNA tip dating	>47,600		OxA-34820	>46701	46701	46700	81793	60502	106039	F	Double-stranded (Meyer Kircher 2010)	No	This study
AL2744	Razboinichya, Altai	Central Eurasia	KRA-RAZ-Wolf-12	Institute of Geology and Mineralogy, Novosibirsk	Skull	AL2744	Altai_Razboinichya	51.298	84.4682	0.613	3.04	0.276552	28345	Radiocarbon	24330	170	OxA-34803	28345	28735	27955	28343	27966	28737	M	Double-stranded (Meyer Kircher 2010)	No	This study
AL3185	Pietrele, Romania	Europe	P06 F325	German Archaeological Institute, Berlin	Humerus Sin	AL3185	Romania_Pietrele	43.8806	24.9316	0.771	4.21	0.465764	6307	Radiocarbon	5657	33	OxA-36897	6307	6505	6390	6391	6273	6503	M	Double-stranded (Meyer Kircher 2010)	No	This study
AL2350	Botai, Kazakhstan	Central Eurasia	KZBOT_B4_1	Victor F. Zaibert, Institute of Archaeology and Steppe Civilizations, Al-Farabi Kazakh National University	Tibia	AL2350	Kazakhstan_Botai	53.2183	67.8669	0.222	1.43	0.36634	5169	Radiocarbon	4492	29	OxA-36898	5169	5296	5041				F	Double-stranded (Meyer Kircher 2010)	No	This study
CH1109	Noyen-Sur-Seine, France	Europe	NOY84 XVI 8 15 0 15 9	Museum National d'Histoire Naturelle, UMR7209, Paris	Femur	CH1109	France_Noyen	48.4584	3.3348	0.153	0.03	0.391892	8629	Radiocarbon	7824	37	OxA-36901	8629	8721	8537				F	Double-stranded (Meyer Kircher 2010)	No	This study
IRK	Plunkett Cave, Kesh caves, Ireland	Europe	NMING: F21120	National Museum of Ireland, Dublin & Ruth Carden, School of Archaeology, University College Dublin, Dublin	Mandible	IRK	Ireland_Plunkett	54.0578	-8.44972	0.277	0.2	0.426697	13219	Radiocarbon	11390	50	OxA-38063	13219	13332	13106	13218	13108	13334	F	Double-stranded	No	This study
CGG13	Duvannyi Yar, Kolyma river downstream, Siberia	Siberia	DYA2005 1131-2	The Russian Academy of Sciences, Saint Petersburg	Mandible, right	CGG13	Siberia_DuvannyiYar	68.6306	159.135	0.354	0.08	0.121339	101706	Autosomal adjustment	>47000	NA	Beta-231446	48500	50000	47000				M	Double-stranded	No	This study
CGG17	Yana site, SP locality, Siberia	Siberia	YMAM-CAN1	The Russian Academy of Sciences, Saint Petersburg	Mandible, left	CGG17	Siberia_Yana	70.7237	135.415	0.149	0.09	0.0679203	28519.5	Radiocarbon	24510	170	AAR-21019	28519.5	28912	28127				M	Double-stranded	No	This study
CGG19	Mus-Khaya exposure, 5 km downstream from the Yana RHS site, Siberia	Siberia	M-Kh2012	The Russian Academy of Sciences, Saint Petersburg	Mandible, right	CGG19	Siberia_Yana	70.722	135.537	0.086	0.08	0.205039	19710	Radiocarbon	16300	75	AAR-21021	19710	19940	19480	19716	19486	19943	M	Double-stranded	No	This study
CGG20	Nikita Lake site, Muksunuokha river	Siberia	Nikita-NL-13/91	The Russian Academy of Sciences, Saint Petersburg	Humerus	CGG20	Siberia_NikitaLake	71.5812	141.619	0.121	0.08	0.192262	13660	Radiocarbon	11840	50	Beta-362943	13660	13765	13555	13660	13557	13767	F	Double-stranded	No	This study
CGG21	Berelekh geoarchaeological complex, Berelekh river, Siberia	Siberia	Berelekh-BR-09-478	The Russian Academy of Sciences, Saint Petersburg	Femur	CGG21	Siberia_Berelekh	70.5002	144.039	0.281	0.19	0.181793	13974.5	Radiocarbon	12060	140	LE-8936	13974.5	14394	13555	13946	13526	14362	M	Double-stranded	No	This study
CGG25	Yana RHS, Siberia	Siberia	Y07-NP-35020	The Russian Academy of Sciences, Saint Petersburg	Tooth, Pm3	CGG25	Siberia_Yana	70.7233	135.425	0.621	0.2	0.0919506	31423.5	Radiocarbon	27610	190	Beta-243114	31423.5	31757	31090	31427	31090	31753	F	Double-stranded	No	This study
CGG26	Yana RHS, Siberia	Siberia	Y06-NP-16436	The Russian Academy of Sciences, Saint Petersburg	Tooth, incisor	CGG26	Siberia_Yana	70.7233	135.425	0.12	0.08	0.11912	31351	Radiocarbon	27580	120	MAMS-24836	31351	31568	31134	31358	31144	31577	M	Double-stranded	No	This study
CGG27	Yana RHS, Siberia	Siberia	Y06-NP-17153	The Russian Academy of Sciences, Saint Petersburg	Mandible, right	CGG27	Siberia_Yana	70.7233	135.425	0.888	0.69	0.101863	32844	Radiocarbon	28710	130	MAMS-24248	32844	33359	32329	32790	32280	33301	M	Double-stranded	No	This study
CGG28	Yana RHS, Siberia	Siberia	Y06-NP-21016	The Russian Academy of Sciences, Saint Petersburg	Low right canine teeth	CGG28	Siberia_Yana	70.7233	135.425	0.305	0.12	0.162317	31758	Radiocarbon	27840	220	NA	31758	32333	31183				M	Double-stranded	No	This study
CGG34	Badayarikha, Siberia	Siberia	C_Badayarikha	Mammoth Museum, Institute of Applied Ecology of the North, North-Eastern Federal University, Yakutsk	Zygomatic arch	CGG34	Siberia_Badyarikha	67.9136	146.516	0.551	0.19	0.0956121	29935	Radiocarbon	25690	220	OxA-31944	29935	30551	29319				M	Double-stranded	No	This study
Tumat1	Tumat, Siberia	Siberia	Tumat1	Mammoth Museum, Institute of Applied Ecology of the North, North-Eastern Federal University, Yakutsk	Tooth	Tumat1	Siberia_Tumat	71.0077	139.889	0.237	0.46	0.0941794	14618	Radiocarbon	12460	50	GrA-52435	14618	14250	14985				M	Double-stranded	No	This study
JAL385	Smith Gulch, Wiseman, Alaska	North America	AMNH FM 97079	American Museum of Natural History, New York City	Ramus	JAL385	Alaska_Fairbanks	67.41	-150.107	0.848	4.82	0.127011	37616	mtDNA tip dating	>32100			>35998			37616	35996	42999	M	Single-stranded (Gansauge Meyer 2013)	Yes	This study
JAL48	Goldstream, Alaska	North America	AMNH FM 30438	American Museum of Natural History, New York City	Cranium	JAL48	Alaska_Fairbanks	64.9539	-147.628	0.421	1.46	0.14433	89816	mtDNA tip dating	45500	2700	CAMS 115778				89816	58161	124251	M	Single-stranded (Gansauge Meyer 2013)	Yes	This study
JAL65	Goldhill, Alaska	North America	AMNH FM 70946	American Museum of Natural History, New York City	Ramus	JAL65	Alaska_Fairbanks	64.8511	-147.94	0.267	0.68	0.255512	93602	mtDNA tip dating	>38,570		AA42313	>42578			93602	66478	125732	F	Single-stranded (Gansauge Meyer 2013)	Yes	This study
JAL69	Fairbanks, Alaska	North America	AMNH FM 67250	American Museum of Natural History, New York City	Ramus	JAL69	Alaska_Fairbanks	64.8558	-147.978	0.962	1.28	0.188132	37604	mtDNA tip dating							37604	25963	45978	M	Single-stranded (Gansauge Meyer 2013)	Yes	This study
SC19.MCJ010	Quartz Creek, Yukon	North America	YG 489.668	Yukon Government Fossil Collection, Whitehorse	Petrous	SC19.MCJ010	Yukon_QuartzCreek	60.9877	-130.486	0.683	3.07	0.245649	29943	Radiocarbon	25740	120	UCIAMS 226603	29943	30381	29505	29948	29519	30397	M	Single-stranded (Kapp 2021)	No	This study
SC19.MCJ014	Independence Creek, Yukon	North America	YG 461.155	Yukon Government Fossil Collection, Whitehorse	Left humerus	SC19.MCJ014	Yukon_IndependenceCreek	63.3616	-139.116	0.327	1.07	0.128956	29142.5	Radiocarbon	25090	110	UCIAMS 226604	29142.5	29465	28820	29149	28831	29476	M	Single-stranded (Kapp 2021)	No	This study
SC19.MCJ015	Paradise Hill, Yukon	North America	YG 647.150	Yukon Government Fossil Collection, Whitehorse	Petrous	SC19.MCJ015	Yukon_ParadiseHill	63.9031	-139.372	0.623	2.32	0.20474	43820.5	Radiocarbon	41330	730	UCIAMS 226605	43820.5	44164	43477	43826	43489	44173	M	Single-stranded (Kapp 2021)	No	This study
SC19.MCJ017	Hunker Creek, Yukon	North America	YG 74.2	Yukon Government Fossil Collection, Whitehorse	Petrous	SC19.MCJ017	Yukon_HunkerCreek	64.0299	-139.173	0.389	0.48	0.0901712	52745	mtDNA tip dating	50700	2300	UCIAMS 226606	>47950			52745	47948	73393	F	Single-stranded (Kapp 2021)	No	This study
JK2174	Hohle Fels, Germany	Europe	HF 56/1965	Zooarchaeology Collection of the Department of Early Prehistory and Quaternary Ecology, University of Tübingen, Tübingen	Scapula, articulation, right	JK2174	Germany_HohleFels	48.2	9.45	0.443	4.7	0.21931	31364	Radiocarbon	27621	70	ETH-75068	31364	31546	31181	31369	31183	31548	M	Double-stranded (Meyer Kircher 2010)	1 non-UDG + 2 UDG	This study
JK2175	Hohle Fels, Germany	Europe	HF 24/1035	Zooarchaeology Collection of the Department of Early Prehistory and Quaternary Ecology, University of Tübingen, Tübingen	Ulna, articulation, right	JK2175	Germany_HohleFels	48.2	9.45	0.152	1.36	0.205322	33163	Radiocarbon	28941	76	ETH-75069	33163	33486	32840	33167	32838	33484	M	Double-stranded (Meyer Kircher 2010)	1 non-UDG + 2 UDG	This study
JK2179	Hohle Fels, Germany	Europe	HF 55/1250.2	Zooarchaeology Collection of the Department of Early Prehistory and Quaternary Ecology, University of Tübingen, Tübingen	Carpal, right	JK2179	Germany_HohleFels	48.2	9.45	0.38	3.18	0.211054	13229	Radiocarbon	11400	30	ETH-75070	13229	13308	13150	13228	13150	13309	M	Double-stranded (Meyer Kircher 2010)	1 non-UDG + 2 UDG	This study
JK2181	Hohle Fels, Germany	Europe	HF 100/530	Zooarchaeology Collection of the Department of Early Prehistory and Quaternary Ecology, University of Tübingen, Tübingen	Maxilla, left with P4, M1	JK2181	Germany_HohleFels	48.2	9.45	0.093	0.71	0.234006	15447	Radiocarbon	12928	31	ETH-75071	15447	15631	15262	15445	15262	15630	M	Double-stranded (Meyer Kircher 2010)	1 non-UDG + 2 UDG	This study
JK2183	Hohle Fels, Germany	Europe	HF 59/1390	Zooarchaeology Collection of the Department of Early Prehistory and Quaternary Ecology, University of Tübingen, Tübingen	Talus, left	JK2183	Germany_HohleFels	48.2	9.45	0.795	7.76	0.2148	32366	Radiocarbon	28443	74	ETH-75072	32366	32826	31906	32336	31867	32788	M	Double-stranded (Meyer Kircher 2010)	1 non-UDG + 2 UDG	This study
TU144	Umingmak, Banks Island, Canada	North America	UA70 206/386	Zooarchaeology Collection of the Department of Early Prehistory and Quaternary Ecology, University of Tübingen, Tübingen	Pelvis ilium, right	TU144	Canada_Umingmak	73.3848	-119.821	0.097	1.02	0.0561234	3200	Contextual							8094	1455	13645	M	Double-stranded (Meyer Kircher 2010)	1 non-UDG + 2 UDG	This study
TU148	Umingmak, Banks Island, Canada	North America	UA70 205A/386	Zooarchaeology Collection of the Department of Early Prehistory and Quaternary Ecology, University of Tübingen, Tübingen	Skull fragment	TU148	Canada_Umingmak	73.3848	-119.821	0.047	0.4	0.0758258	3200	Contextual							4180	0	9166	M	Double-stranded (Meyer Kircher 2010)	1 non-UDG + 2 UDG	This study
TU839	Le Parc du Château, Auneau, Eure-et-Loir	Europe	Fosse 57 N2 relevé 55	Conservation and Study Center, DRAC Centre-Val de Loire, Orléans	Bone powder	TU839	France_Auneau	48.4622	1.7785	0.146	0.52	0.499111	10055	Radiocarbon	8920	50	Poz-70124	10055	10219	9891	10051	9881	10208	F	Double-stranded (Meyer Kircher 2010)	No	This study
TU840	Le Parc du Château, Auneau, Eure-et-Loir	Europe	Fosse 41 T1 relevé 65 #10	Conservation and Study Center, DRAC Centre-Val de Loire, Orléans	Bone powder	TU840	France_Auneau	48.4622	1.7785	0.214	1.04	0.377478	9715.5	Radiocarbon	8700	50	Poz-70126	9715.5	9887	9544	9717	9544	9884	F	Double-stranded (Meyer Kircher 2010)	No	This study
LOW002	Letniaya River, Siberia	Siberia	F-3055	Geological Institute, Russian Academy of Sciences, Moscow	Molar	LOW002	Siberia_Letniaya	67.173	155.473	0.657	5.67	0.127903	32780.5	Radiocarbon	28780	300	OxA-35639	32780.5	33651	31910	32889	32047	33715	M	Double-stranded (Meyer Kircher 2010)	Yes	This study
LOW003	Unnegen site (aka Bunge-Toll 1885), Siberia	Siberia	#2	Geological Institute, Russian Academy of Sciences, Moscow	Cranium (cortical bone)	LOW003	Siberia_BungeToll	68.9181	134.48	0.688	5.87	0.0452688	44450	Radiocarbon	40400	1200	OxA-35640	44450	46565	42335	44320	42252	46440	M	Double-stranded (Meyer Kircher 2010)	Yes	This study
LOW006	Tirekhtiakh River, Siberia	Siberia	F-4229	Geological Institute, Russian Academy of Sciences, Moscow	Molar	LOW006	Siberia_Tirekhtyakh	68.3442	146.017	0.774	3.02	0.0970166	34382.5	Radiocarbon	30350	350	OxA-35642	34382.5	34967	33798	34380	33790	34949	M	Double-stranded (Meyer Kircher 2010)	Yes	This study
LOW007	Tirekhtiakh River, Siberia	Siberia	F-3778	Geological Institute, Russian Academy of Sciences, Moscow	Molar	LOW007	Siberia_Tirekhtyakh	68.3442	146.017	0.487	1.98	0.118598	29314.5	Radiocarbon	25250	200	OxA-35643	29314.5	29833	28796	29312	28789	29834	M	Double-stranded (Meyer Kircher 2010)	Yes	This study
LOW008	Ullakhan-Sullar, Siberia	Siberia	#3	Geological Institute, Russian Academy of Sciences, Moscow	Incisor	LOW008	Siberia_UlakhanSular	68.3833	135.2	0.277	0.66	0.114132	70772	mtDNA tip dating	>48900	NA	OxA-35644				70772	48900	97577	M	Double-stranded (Meyer Kircher 2010)	Yes	This study
PDM100	Předmostí, Czech Republic	Europe	PDM100	Moravian Museum, Brno	Femur	PDM100	Czechia_Predmosti	49.27	17.26	0.015	0.09	0.371314	28541	Radiocarbon	24492	67	ETH-76010	28541	28754	28328				M	Double-stranded (Meyer Kircher 2010)	Yes	This study
PON012	Alvastra, Sweden	Europe	ALVH2	Swedish History Museum, Stockholm	Proximal tibia	PON012	Sweden_Alvastra	58.2997	14.675	0.526	2.1	0.274861	5079	Contextual				5079	5297	4861	5077	4861	5293	M	Double-stranded (Meyer Kircher 2010)	Yes	This study
Taimyr-1	Taimyr Peninsula, Siberia	Siberia	NA	Sampled in the field by Love Dalén, Centre for Palaeogenetics, Stockholm	Postcranial bone fragment	Taimyr1	Siberia_Taimyr	73.31	104.32	0.07	2.42	0.0951492	34902	Radiocarbon	30920	380	OxA-28059	34902	35660	34143	34895	34178	35624	M	Double-stranded (Meyer Kircher 2010)	Yes	Skoglund et al. 2015 (partial), this study (partial)
Yana-1	Yana RHS, Siberia	Siberia	NA	Sampled in the field by Love Dalén, Centre for Palaeogenetics, Stockholm	Mandible	Yana1	Siberia_Yana	71.5	136.6	0.092	2.62	0.027037	28110	Radiocarbon	24100	100	Beta-399026	28110	28240	27980	28109	27978	28239	M	Double-stranded (Meyer Kircher 2010)	Yes	This study
CANIS-ALAS-024	Lillian Creek, 48 miles East of Rampart, Alaska	North America	UAM:ES:4413	University of Alaska Museum of the North, Fairbanks	Petrous	ALAS_024	Alaska_LillianCreek	65.5081	-148.572	0.858	1.04	0.28489	82674	mtDNA tip dating	>54000		OxA-38752				82674	55519	110940	M	Double-stranded (Meyer Kircher 2010)	Yes	This study
WOL-VAL-033	Tiryakhtakh River, basin of Indigirka River, Siberia	Siberia	#Ти-3-17 (33)	Academy of Sciences of Sakha Republic, Yakutsk	Femur	VAL_033	Siberia_Tirekhtyakh	68.4802	147.102	0.625	1	0.0732004	63922	mtDNA tip dating	49000	3500	OxA-38750				63922	49864	81617	M	Double-stranded (Meyer Kircher 2010)	Yes	This study
CANIS-ALAS-016	Titaluk River, North Slope, Alaska	North America	UAM:ES:30193	University of Alaska Museum of the North, Fairbanks	Mandible	ALAS_016	Alaska_NorthSlope	69.7245	-155.264	0.403	2.94	0.129712	15542	Radiocarbon	13000	50	Beta-339272	15542	15767	15317	15538	15313	15762	F	Double-stranded (Meyer Kircher 2010)	Yes	This study
WOL-VAL-08	Badyarikha River, basin of Indigirka River, Siberia	Siberia	ОГ-3-18 (8)	Academy of Sciences of Sakha Republic, Yakutsk	Cranium	VAL_008	Siberia_Badyarikha	68.2571	146.495	0.538	1.91	0.135319	33515	Radiocarbon	29410	320	OxA-38734	33515	34160	32870	33538	32891	34174	F	Double-stranded (Meyer Kircher 2010)	Yes	This study
CANIS-HMNH-007	Istállóskő Cave, Hungary	Europe	V.58.1734	Hungarian Natural History Museum, Budapest	Tibia	HMNH_007	Hungary_Istallosko	48.0735	20.4294	0.483	1.09	0.131768	3525	mtDNA tip dating							3525	0	8630	F	Double-stranded (Meyer Kircher 2010)	Yes	This study
DS-CANIS-HMNH-011	Leány-barlang, Hungary	Europe	V.58.1735	Hungarian Natural History Museum, Budapest	Humerus	HMNH_011	Hungary_Leanybarlang	47.7004	18.8276	0.362	1.4	0.10422	6719	mtDNA tip dating							6719	640	12394	F	Double-stranded (Meyer Kircher 2010)	Yes	This study
CLIO-VAL-050	Ogorokha River, basin of Indigirka River, Siberia	Siberia	2017АБ-Ог-02 (50)	Academy of Sciences of Sakha Republic, Yakutsk	Cranium	VAL_050	Siberia_Ogorokha	68.2322	146.846	0.383	3.29	0.0602801	36050	mtDNA tip dating							36050	30703	40580	M	Double-stranded (Meyer Kircher 2010)	Yes	This study
DS-WOL-VAL-005	Ogorokha River, basin of Indigirka River, Siberia	Siberia	#УР-5/1, #УР-5/2 (5)	Academy of Sciences of Sakha Republic, Yakutsk	Mandible	VAL_005	Siberia_Ogorokha	68.2322	146.846	0.216	0.77	0.144604	32419	mtDNA tip dating							32419	23138	37802	M	Double-stranded (Meyer Kircher 2010)	Yes	This study
DS04-Dab2	Yungen, Siberia	Siberia	181003-2	North-Eastern Federal University, Yakutsk	Molar	DS04	Siberia_Yungen	68.9175	134.482	0.287	0.83	0.13993	51102	mtDNA tip dating							51102	37358	64433	M	Double-stranded (Meyer Kircher 2010)	Yes	This study
DS-WOL-VAL-037	Ogorokha River, basin of Indigirka River, Siberia	Siberia	#Or-2-15 (37)	Academy of Sciences of Sakha Republic, Yakutsk	Cranium	VAL_037	Siberia_Ogorokha	68.2322	146.846	0.181	0.63	0.109574	40801	mtDNA tip dating							40801	30986	47791	M	Double-stranded (Meyer Kircher 2010)	Yes	This study
DS-WOL-VAL-012	Uyandina River, basin of Indigirka River, Siberia	Siberia	#УЯ-2-15 (12)	Academy of Sciences of Sakha Republic, Yakutsk	Mandible	VAL_012	Siberia_Uyandina	68.4343	145.738	0.175	0.74	0.131553	56376	mtDNA tip dating							56376	37143	76421	M	Double-stranded (Meyer Kircher 2010)	Yes	This study
DS-WOL-VAL-011	Uyandina River, basin of Indigirka River, Siberia	Siberia	УЯ-1-15 (11)	Academy of Sciences of Sakha Republic, Yakutsk	Cranium (maxilla)	VAL_011	Siberia_Uyandina	68.4343	145.738	0.186	1.14	0.125315	22553	mtDNA tip dating							22553	12275	29449	M	Double-stranded (Meyer Kircher 2010)	Yes	This study
WOL-VAL-18A	Enygen River, right tributary of Yana River, Siberia	Siberia	#1534 (18)	Academy of Sciences of Sakha Republic, Yakutsk	Cranium	VAL_18A	Siberia_Enygen	68.9167	134.484	0.192	0.97	0.0716434	100706	mtDNA tip dating							100706	74464	132716	M	Double-stranded (Meyer Kircher 2010)	Yes	This study
Wolf_head_IN18-016	Belaya Gora, Siberia	Siberia	IN18-016	Academy of Sciences of Sakha Republic, Yakutsk	Incisor	IN18_016	Siberia_BelayaGora	68.6042	147.189	0.806	13.01	0.0906381	32020	Radiocarbon	28150	150	Beta-507802	32020	32560	31480	32031	31495	32574	F	Double-stranded (Meyer Kircher 2010)	Yes	This study
IN18-005	Belaya Gora, Siberia	Siberia	IN18-005	Androsov Collection, Yakutsk	Rib	IN18_005	Siberia_BelayaGora	68.6042	147.189	0.487	1.71	0.0283316	18148	Radiocarbon	14930	90	OxA-38195	18148	18385	17911	18145	17909	18387	M	Double-stranded (Meyer Kircher 2010)	Yes	This study
AL2370	Dürriloch, Boltigen i.S., Bern, Switzerland	Europe	NMBE_DUR_1124	Natural History Museum of Bern, Bern	Canine	AL2370	Switzerland_Durriloch	46.659	7.382	0.169	0.44	0.307246	9348	Radiocarbon				9349	9492	9206	9348	9204	9490	F	Double-stranded (Meyer Kircher 2010)	No	This study
AL3272	Rasik, the Urals	Central Eurasia	EKA_CL01_888_1713	Institute of Plant and Animal Ecology, Urals Branch of the Russian Academy of Sciences, Yekaterinburg	Premolar	AL3272	Russia_Rasik	59.06	57.55	0.162	0.38	0.315527	91250	Autosomal adjustment										F	Double-stranded (Meyer Kircher 2010)	No	This study
AL3284	Shaitanskaya Cave, the Urals	Central Eurasia	EKA_CL24_107_803	Institute of Plant and Animal Ecology, Urals Branch of the Russian Academy of Sciences, Yekaterinburg	Premolar	AL3284	Russia_Shaitanskaya	60.7	60.37	0.208	0.05	0.368161	21435	mtDNA tip dating							21435	15647	27273	M	Double-stranded (Meyer Kircher 2010)	No	This study
Hov4	Hovk 1 Cave, Armenia	Dhole	Hov4	Ron Pinhasi, Department of Evolutionary Anthropology, University of Vienna, Vienna	Tooth (cementum)	HOV4	Armenia_Hovk1	40.7918	45.0357	0.152	0.99	0.300463	70000	Contextual										M	Double-stranded (Meyer Kircher 2010)	No	This study
CGG23	Yana RHS, Siberia	Siberia	Y06-NP-18994	NA (not this publication)	Low left canine teeth of adult animal, medium worn (upper portion)	CGG23	Siberia_Yana	70.7233	135.425	NA	4.45	0.190248	33019.5	Radiocarbon	28830	130	MAMS-24246	33019.5	33465	32574	31376	31150	31605	M	Double-stranded	No	Sinding et al. 2020
CGG29	Bunge-Toll 1885, Yana river	Siberia	BT-1885	NA (not this publication)	Humerus	CGG29	Siberia_BungeToll	68.9181	134.48	NA	6.29	0.13014	48209.5	Radiocarbon	44650	825	GrA-57022	48209.5	50000	46419	21768	4432	58262	M	Double-stranded	No	Ramos-Madrigal et al. 2021
CGG32	Tirektyakh, Siberia	Siberia	C_1216	NA (not this publication)	Zygomatic arch	CGG32	Siberia_Tirekhtyakh	68.8942	147.213	NA	15.1	0.0970212	52500	Radiocarbon	> 50300	NA	OxA-31945	52500	50000	55000	56565	24665	91315	M	Double-stranded	No	Ramos-Madrigal et al. 2021
CGG33	Ulakhan Sular, Siberia	Siberia	C_1346	NA (not this publication)	Zygomatic arch	CGG33	Siberia_UlakhanSular	67.6945	135.74	NA	15.36	0.0660562	16863.5	Radiocarbon	13.925	70	OxA-31946	16863.5						F	Double-stranded	No	Ramos-Madrigal et al. 2021
Tumat2	Tumat, Siberia	Siberia	Tumat2	NA (not this publication)	Mummified tissue	Tumat2	Siberia_Tumat	71.0077	139.889	NA	5.12	0.131747	14122	Radiocarbon	12.223	34	ETH-73412	14122						F	Double-stranded	No	Mak et al. 2017 (partial), Ramos-Madrigal et al. 2021 (partial)

## Sheet: Supplementary Data 2 PublicData
Sample ID	Analysis sample ID	Analyis population label	Analysis region label	Species	Analysis date BP	BioSample	Depth of coverage	Study	Used for ancestry analyses	Used for selection scan
AndeanFox01	AndeanFox01	AndeanFox	Andean Fox	Andean Fox	0	SAMN02487034	14.5909	722g	1	0
Dhole01	Dhole01	Dhole	Dhole	Dhole	0	SAMN03168405	39.6463	722g	1	0
Dhole_BerlinZoo	DholeBerlin	Dhole	Dhole	Dhole	0	SAMN10180424	11.68	Gopalakrishnan et al. 2018	1	0
AfricanHuntingDog_Kenya	AfricanHuntingDogKenya	AfricanHuntingDog	African Hunting Dog	African Hunting Dog	0	SAMN10180432	13.18	Gopalakrishnan et al. 2018	1	0
GoldenJackal01	GoldenJackal01	GoldenJackal	Golden Jackal	Golden Jackal	0	SAMN03366713	5.50319	722g	1	0
GoldenJackal_Calcutta	GoldenJackalCalcutta	GoldenJackalCalcutta	Golden Jackal	Golden Jackal	0	SAMN10180426	5.16	Gopalakrishnan et al. 2018	1	0
GoldenJackal_Syria	GoldenJackalSyria	GoldenJackalSyria	Golden Jackal	Golden Jackal	0	SAMN10180427	14.09	Gopalakrishnan et al. 2018	1	0
SAMC010562	AfricanGoldenWolfSenegal	AfricanGoldenWolfSenegal	African Golden Wolf	African Golden Wolf	0	SAMC010562 (NGDC)	7.09359	Liu et al. 2018	1	0
SAMC010561	AfricanGoldenWolfMorocco	AfricanGoldenWolfMorocco	African Golden Wolf	African Golden Wolf	0	SAMC010561 (NGDC)	14.3637	Liu et al. 2018	1	0
SAMC010560	AfricanGoldenWolfEgypt	AfricanGoldenWolfEgypt	African Golden Wolf	African Golden Wolf	0	SAMC010560 (NGDC)	14.8304	Liu et al. 2018	1	0
SAMC009005	AfricanGoldenWolfAlgeria	AfricanGoldenWolfAlgeria	African Golden Wolf	African Golden Wolf	0	SAMC009005 (NGDC)	9.16452	Liu et al. 2018	1	0
AfricanGoldenWolf_Ethiopia	AfricanGoldenWolfEthiopia	AfricanGoldenWolfEthiopia	African Golden Wolf	African Golden Wolf	0	SAMN10199001	14.32	Gopalakrishnan et al. 2018	1	0
EthiopianWolf_Ethiopia	EthiopianWolf	EthiopianWolf	Ethiopian Wolf	Ethiopian Wolf	0	SAMN10180425	6.46368	Gopalakrishnan et al. 2018	1	0
Coyote01	Coyote01California	CoyoteCalifornia	Coyote	Coyote	0	SAMN02921301	26.2511	722g	1	0
Coyote02	Coyote02Alabama	CoyoteAlabama	Coyote	Coyote	0	SAMN02921302	6.77105	722g	1	0
Coyote03	Coyote03Midwest	CoyoteMidwest	Coyote	Coyote	0	SAMN02921303	7.99192	722g	1	0
Coyote_Mexico	CoyoteMexico	CoyoteMexico	Coyote	Coyote	0	SAMN10180422	11.33	Sinding et al. 2018	1	0
Wolf01	Wolf01Altai	WolfAltai	Wolf East Eurasia	Wolf	0	SAMN01974486	12.4528	722g	1	1
Wolf02	Wolf02Chukotka	WolfChukotka	Wolf East Eurasia	Wolf	0	SAMN01974487	9.6649	722g	1	1
Wolf03	Wolf03Bryansk	WolfBryansk	Wolf Europe	Wolf	0	SAMN01974488	13.5477	722g	1	1
Wolf04	Wolf04InnerMongolia	WolfInnerMongolia	Wolf East Eurasia	Wolf	0	SAMN01974489	9.33504	722g	1	1
Wolf05	Wolf05China	WolfChina	Wolf East Eurasia	Wolf	0	SAMN03366711	28.1687	722g	1	1
Wolf06	Wolf06Croatia	WolfCroatia	Wolf Europe	Wolf	0	SAMN03366712	8.98274	722g	1	1
Wolf07	Wolf07Israel	WolfIsrael	Wolf M.East S.Asia	Wolf	0	SAMN03366710	7.0194	722g	1	1
Wolf08	Wolf08Unknown	WolfUnknown	Wolf North America	Wolf	0	NA	22.284	722g	1	1
Wolf18	Wolf18GreatLakes	WolfGreatLakes	Wolf North America	Wolf	0	SAMN02921310	26.3129	722g	1	1
Wolf19	Wolf19India	WolfIndia	Wolf M.East S.Asia	Wolf	0	SAMN02921311	27.129	722g	1	1
Wolf20	Wolf20Iran	WolfIran	Wolf M.East S.Asia	Wolf	0	SAMN02921312	29.65	722g	1	1
Wolf21	Wolf21Italy	WolfItaly	Wolf Europe	Wolf	0	SAMN02921313	6.68044	722g	1	1
Wolf22	Wolf22Mexico	WolfMexico	Wolf North America	Wolf	0	SAMN02921314	25.3472	722g	1	1
Wolf23	Wolf23Mexico	WolfMexico	Wolf North America	Wolf	0	SAMN02921315	6.13001	722g	1	1
Wolf24	Wolf24Portugal	WolfPortugal	Wolf Europe	Wolf	0	SAMN02921316	27.7977	722g	1	1
Wolf27	Wolf27Spain	WolfSpain	Wolf Europe	Wolf	0	SAMN02921319	27.37	722g	1	1
Wolf28	Wolf28Yellowstone	WolfYellowstone	Wolf North America	Wolf	0	SAMN02921320	27.9369	722g	1	1
Wolf29	Wolf29Yellowstone	WolfYellowstone	Wolf North America	Wolf	0	SAMN02921321	25.8537	722g	1	1
Wolf30	Wolf30Yellowstone	WolfYellowstone	Wolf North America	Wolf	0	SAMN02921322	6.48707	722g	1	1
Wolf31	Wolf31Liaoning	WolfLiaoning	Wolf East Eurasia	Wolf	0	SAMN03168394	17.2259	722g	1	1
Wolf32	Wolf32Xinjiang	WolfXinjiang	Wolf East Eurasia	Wolf	0	SAMN03168397	15.1332	722g	1	1
Wolf33	Wolf33Xinjiang	WolfXinjiang	Wolf East Eurasia	Wolf	0	SAMN03168399	19.0856	722g	1	1
Wolf34	Wolf34Shanxi	WolfShanxi	Wolf East Eurasia	Wolf	0	SAMN03168396	17.4116	722g	1	1
Wolf35	Wolf35Xinjiang	WolfXinjiang	Wolf East Eurasia	Wolf	0	SAMN03168398	31.8593	722g	1	1
Wolf36	Wolf36Xinjiang	WolfXinjiang	Wolf East Eurasia	Wolf	0	SAMN03168400	21.2439	722g	1	1
Wolf37	Wolf37InnerMongolia	WolfInnerMongolia	Wolf East Eurasia	Wolf	0	SAMN03168393	11.0496	722g	1	1
Wolf38	Wolf38Shanxi	WolfShanxi	Wolf East Eurasia	Wolf	0	SAMN03168395	9.22011	722g	1	1
Wolf39	Wolf39Iberia	WolfIberia	Wolf Europe	Wolf	0	SAMN04851099	38.6133	722g	1	1
WolfTibetan01	WolfTibetan01InnerMongolia	WolfInnerMongolia	Wolf East Eurasia	Wolf	0	SAMN03652997	27.317	722g	1	1
WolfTibetan02	WolfTibetan02InnerMongolia	WolfInnerMongolia	Wolf East Eurasia	Wolf	0	SAMN03653003	27.2582	722g	1	1
WolfTibetan03	WolfTibetan03QinghaiHighland	WolfQinghaiHighland	Wolf East Eurasia	Wolf	0	SAMN03652998	27.7631	722g	1	1
WolfTibetan04	WolfTibetan04QinghaiHighland	WolfQinghaiHighland	Wolf East Eurasia	Wolf	0	SAMN03653001	27.7412	722g	1	1
WolfTibetan05	WolfTibetan05Tibet	WolfTibet	Wolf East Eurasia	Wolf	0	SAMN03653004	25.147	722g	1	1
WolfTibetan06	WolfTibetan06Tibet	WolfTibet	Wolf East Eurasia	Wolf	0	SAMN03652999	27.3937	722g	1	1
WolfTibetan07	WolfTibetan07Xinjiang	WolfXinjiang	Wolf East Eurasia	Wolf	0	SAMN03653000	25.1953	722g	1	1
WolfTibetan08	WolfTibetan08Xinjiang	WolfXinjiang	Wolf East Eurasia	Wolf	0	SAMN03653002	27.8366	722g	1	1
Wolf25	Wolf25Red	WolfRed	Wolf Red	Red wolf	0	SAMN02921317	28.5001	722g	1	0
Wolf26	Wolf26Red	WolfRed	Wolf Red	Red wolf	0	SAMN02921318	7.12487	722g	1	0
AlaskanWolf	AlaskanWolf	WolfAlaska	Wolf North America	Wolf	0	SAMN05439956	7.25354	722g	1	1
AlgonquinWolf13467	AlgonquinWolf13467	WolfAlgonquin	Wolf North America	Wolf	0	SAMN05791669	5.16247	722g	1	1
AlgonquinWolf13470	AlgonquinWolf13470	WolfAlgonquin	Wolf North America	Wolf	0	SAMN05791668	7.2025	722g	1	1
QuebecWolf	QuebecWolf	WolfQuebec	Coyote	Coyote	0	SAMN05736724	6.66528	722g	1	0
WO001_895	WolfUnknownWO001_895	WolfUnknown	Wolf North America	Wolf	0	SAMEA104091563	27.1138	722g	1	1
WO002_732	WolfUnknownWO002_732	WolfUnknown	Wolf North America	Wolf	0	SAMEA104091564	22.166	722g	1	1
WO003_636	WolfUnknownWO003_636	WolfUnknown	Wolf North America	Wolf	0	SAMEA104091565	26.028	722g	1	1
Wolf40	Wolf40IsleRoyale	WolfIsleRoyale	Wolf North America	Wolf	0	SAMN04209256	16.4303	722g	1	1
Wolf41	Wolf41InnerMongolia	WolfInnerMongolia	Wolf East Eurasia	Wolf	0	SAMN06219538	45.4468	722g	1	1
Wolf42	Wolf42Tibet	WolfTibet	Wolf East Eurasia	Wolf	0	SAMN06219539	42.5143	722g	1	1
32-D-05-18	Wolf32-D-05-18Scandinavia	WolfScandinavia	Wolf Europe	Wolf	0	SAMEA104090978	39.2105	Kardos et al. 2018	1	1
7-D-77-01	Wolf7-D-77-01Scandinavia	WolfScandinavia	Wolf Europe	Wolf	0	SAMEA104091004	33.0477	Kardos et al. 2018	1	1
8-D-79-01	Wolf8-D-79-01Scandinavia	WolfScandinavia	Wolf Europe	Wolf	0	SAMEA104091005	29.2262	Kardos et al. 2018	1	1
D-85-01	WolfD-85-01Scandinavia	WolfScandinavia	Wolf Europe	Wolf	0	SAMEA104091007	45.8123	Kardos et al. 2018	1	1
82-G23-13	Wolf82-G23-13Scandinavia	WolfScandinavia	Wolf Europe	Wolf	0	SAMEA104091033	12.8875	Kardos et al. 2018	1	1
83-G31-13	Wolf83-G31-13Scandinavia	WolfScandinavia	Wolf Europe	Wolf	0	SAMEA104091035	13.1739	Kardos et al. 2018	1	1
71-G82-10	Wolf71-G82-10Scandinavia	WolfScandinavia	Wolf Europe	Wolf	0	SAMEA104091044	17.1908	Kardos et al. 2018	1	1
21-M-02-15	Wolf21-M-02-15Scandinavia	WolfScandinavia	Wolf Europe	Wolf	0	SAMEA104091053	27.103	Kardos et al. 2018	1	1
33-M-05-01	Wolf33-M-05-01Scandinavia	WolfScandinavia	Wolf Europe	Wolf	0	SAMEA104091056	42.447	Kardos et al. 2018	1	1
42-M-07-02	Wolf42-M-07-02Scandinavia	WolfScandinavia	Wolf Europe	Wolf	0	SAMEA104091060	37.3987	Kardos et al. 2018	1	1
79-M-09-03	Wolf79-M-09-03Scandinavia	WolfScandinavia	Wolf Europe	Wolf	0	SAMEA104091062	33.6361	Kardos et al. 2018	1	1
63-M-10-10	Wolf63-M-10-10Scandinavia	WolfScandinavia	Wolf Europe	Wolf	0	SAMEA104091066	40.7516	Kardos et al. 2018	1	1
GreyWolf_SaudiArabia	WolfSaudiArabia	WolfSaudiArabia	Wolf M.East S.Asia	Wolf	0	SAMN10180428	9.87	Gopalakrishnan et al. 2018	1	1
GreyWolf_Syria	WolfSyria	WolfSyria	Wolf M.East S.Asia	Wolf	0	SAMN10180429	11.43	Gopalakrishnan et al. 2018	1	1
GreyWolf_Daneborg	WolfDaneborg	WolfDaneborg	Wolf North America	Wolf	0	SAMN10180430	11.21	Sinding et al. 2018	1	1
GreyWolf_BanksIsland	WolfBanksIsland	WolfBanksIsland	Wolf North America	Wolf	0	SAMN10246089	15.36	Sinding et al. 2018	1	1
GreyWolf_VictoriaIsland	WolfVictoriaIsland	WolfVictoriaIsland	Wolf North America	Wolf	0	SAMN10246096	11.77	Sinding et al. 2018	1	1
GreyWolf_BaffinNorth	WolfBaffinNorth	WolfBaffinNorth	Wolf North America	Wolf	0	SAMN10246087	14.13	Sinding et al. 2018	1	1
GreyWolf_BaffinSouth	WolfBaffinSouth	WolfBaffinSouth	Wolf North America	Wolf	0	SAMN10246088	12.72	Sinding et al. 2018	1	1
GreyWolf_PacificCoast	WolfPacificCoast	WolfPacificCoast	Wolf North America	Wolf	0	SAMN10246091	13.56	Sinding et al. 2018	1	1
GreyWolf_StLawrenceIsland	WolfStLawrenceIsland	WolfStLawrenceIsland	Wolf North America	Wolf	0	SAMN10246094	11.82	Sinding et al. 2018	1	1
GreyWolf_AtlanticCoast	WolfAtlanticCoast	WolfAtlanticCoast	Wolf North America	Wolf	0	SAMN10246086	8.19	Sinding et al. 2018	1	1
CFA.118003	Basenji.CFA.118003	Basenji	Dog Africa	Dog	0	SAMN06159689	38.846	722g	1	0
Basenji01	Basenji01	Basenji	Dog Africa	Dog	0	SAMN03366708	6.41785	722g	1	0
Basenji02	Basenji02	Basenji	Dog Africa	Dog	0	SAMN04196845	13.9615	722g	1	0
Basenji03	Basenji03	Basenji	Dog Africa	Dog	0	SAMN03580393	26.9196	722g	1	0
IndigenousDogNigeria01	IndigenousDogNigeria01	NigeriaVillage	Dog Africa	Dog	0	SAMN03168373	17.1821	722g	1	0
IndigenousDogNigeria02	IndigenousDogNigeria02	NigeriaVillage	Dog Africa	Dog	0	SAMN03168374	17.3356	722g	1	0
IndigenousDogNigeria03	IndigenousDogNigeria03	NigeriaVillage	Dog Africa	Dog	0	SAMN03168375	15.6909	722g	1	0
IndigenousDogNigeria04	IndigenousDogNigeria04	NigeriaVillage	Dog Africa	Dog	0	SAMN03168376	17.8265	722g	1	0
VillDog_Africa01	VillDog_Africa01	AfricaVillageUnknown	Dog Africa	Dog	0	SAMN04851104	8.65506	722g	1	0
VillDog_Namibia01	VillDog_Namibia01	NamibiaVillage	Dog Africa	Dog	0	SAMN02485598	8.19658	722g	1	0
VillDog_Namibia02	VillDog_Namibia02	NamibiaVillage	Dog Africa	Dog	0	SAMN02485599	14.0975	722g	1	0
VillDog_Namibia03	VillDog_Namibia03	NamibiaVillage	Dog Africa	Dog	0	SAMN02485600	7.22724	722g	1	0
Saluki01	Saluki01	Saluki	Dog M.East S.Asia	Dog	0	NA	66.4792	722g	1	0
Saluki02	Saluki02	Saluki	Dog M.East S.Asia	Dog	0	NA	22.3201	722g	1	0
Saluki03	Saluki03	Saluki	Dog M.East S.Asia	Dog	0	SAMEA4504825	15.9266	722g	1	0
Sloughi01	Sloughi01	Sloughi	Dog M.East S.Asia	Dog	0	SAMEA3928143	21.4241	722g	1	0
Sloughi03	Sloughi03	Sloughi	Dog M.East S.Asia	Dog	0	SAMEA4506888	19.3785	722g	1	0
Sloughi04	Sloughi04	Sloughi	Dog M.East S.Asia	Dog	0	SAMN03168392	20.6316	722g	1	0
AfghanHound01	AfghanHound01	AfghanHound	Dog M.East S.Asia	Dog	0	SAMN02194722	28.3708	722g	1	0
AfghanHound03	AfghanHound03	AfghanHound	Dog M.East S.Asia	Dog	0	SAMN02485564	7.64333	722g	1	0
AfghanHound04	AfghanHound04	AfghanHound	Dog M.East S.Asia	Dog	0	SAMN03168377	17.5661	722g	1	0
VillDog_Lebanon01	VillDog_Lebanon01	LebanonVillage	Dog M.East S.Asia	Dog	0	SAMN02485595	7.78411	722g	1	0
VillDog_Lebanon02	VillDog_Lebanon02	LebanonVillage	Dog M.East S.Asia	Dog	0	SAMN02485596	9.33971	722g	1	0
VillDog_Lebanon03	VillDog_Lebanon03	LebanonVillage	Dog M.East S.Asia	Dog	0	SAMN02485597	9.67734	722g	1	0
VillDog_Qatar01	VillDog_Qatar01	QatarVillage	Dog M.East S.Asia	Dog	0	SAMN02485606	12.4428	722g	1	0
VillDog_Qatar02	VillDog_Qatar02	QatarVillage	Dog M.East S.Asia	Dog	0	SAMN02485607	6.74328	722g	1	0
VillDog_Egypt01	VillDog_Egypt01	EgyptVillage	Dog M.East S.Asia	Dog	0	SAMN02485582	8.39825	722g	1	0
VillDog_Egypt02	VillDog_Egypt02	EgyptVillage	Dog M.East S.Asia	Dog	0	SAMN02485583	7.44974	722g	1	0
VillDog_India01	VillDog_India01	IndiaVillage	Dog M.East S.Asia	Dog	0	SAMN02485586	13.6318	722g	1	0
VillDog_India03	VillDog_India03	IndiaVillage	Dog M.East S.Asia	Dog	0	SAMN02485588	10.0385	722g	1	0
VillDog_India04	VillDog_India04	IndiaVillage	Dog M.East S.Asia	Dog	0	SAMN02485590	14.0065	722g	1	0
VillDog_India05	VillDog_India05	IndiaVillage	Dog M.East S.Asia	Dog	0	SAMN02485591	8.16308	722g	1	0
BAN00032	YorkshireTerrierBAN00032	YorkshireTerrier	Dog Europe	Dog	0	NA	26.4946	722g	1	0
PER00075	YorkshireTerrierPER00075	YorkshireTerrier	Dog Europe	Dog	0	NA	26.5454	722g	1	0
PER00204	YorkshireTerrierPER00204	YorkshireTerrier	Dog Europe	Dog	0	NA	26.5229	722g	1	0
YorkshireTerrier02	YorkshireTerrier02	YorkshireTerrier	Dog Europe	Dog	0	SAMN04195509	32.9757	722g	1	0
Vizsla01	Vizsla01	Vizsla	Dog Europe	Dog	0	SAMEA3724570	32.2351	722g	1	0
WestHighlandWhiteTerr02	WestHighlandWhiteTerr02	WestHighlandWhiteTerrier	Dog Europe	Dog	0	NA	45.2258	722g	1	0
WestHighlandWhiteTerr03	WestHighlandWhiteTerr03	WestHighlandWhiteTerrier	Dog Europe	Dog	0	SAMN03580395	37.0882	722g	1	0
WestHighlandWhiteTerr06	WestHighlandWhiteTerr06	WestHighlandWhiteTerrier	Dog Europe	Dog	0	SAMN03580398	37.0259	722g	1	0
WW558	WestHighlandWhiteTerrierWW558	WestHighlandWhiteTerrier	Dog Europe	Dog	0	SAMEA104091561	36.4366	722g	1	0
BullTerrier03	BullTerrier03	BullTerrier	Dog Europe	Dog	0	NA	49.6998	722g	1	0
BullTerrier04	BullTerrier04	BullTerrier	Dog Europe	Dog	0	NA	48.3324	722g	1	0
BullTerrier05	BullTerrier05	BullTerrier	Dog Europe	Dog	0	NA	61.8073	722g	1	0
BullTerrier06	BullTerrier06	BullTerrier	Dog Europe	Dog	0	NA	93.8265	722g	1	0
BT007	MiniatureBullTerrierBT007	MiniatureBullTerrier	Dog Europe	Dog	0	SAMEA4506897	38.4517	722g	1	0
ScottishTerrier01	ScottishTerrier01	ScottishTerrier	Dog Europe	Dog	0	NA	52.2791	722g	1	0
ScottishTerrier02	ScottishTerrier02	ScottishTerrier	Dog Europe	Dog	0	NA	44.9092	722g	1	0
ScottishTerrier03	ScottishTerrier03	ScottishTerrier	Dog Europe	Dog	0	SAMN03580394	36.1374	722g	1	0
ScottishTerrier04	ScottishTerrier04	ScottishTerrier	Dog Europe	Dog	0	NA	24.256	722g	1	0
NW255	NorwichTerrierNW255	NorwichTerrier	Dog Europe	Dog	0	SAMEA104091553	15.8182	722g	1	0
NW062	NorwichTerrierNW062	NorwichTerrier	Dog Europe	Dog	0	SAMEA104091550	16.5527	722g	1	0
NW152	NorwichTerrierNW152	NorwichTerrier	Dog Europe	Dog	0	SAMEA104091551	15.6565	722g	1	0
NW206	NorwichTerrierNW206	NorwichTerrier	Dog Europe	Dog	0	SAMEA104091552	14.44	722g	1	0
SoftCoatedWheatenTerrier01	SoftCoatedWheatenTerrier01	SoftCoatedWheatenTerrier	Dog Europe	Dog	0	SAMN03323670	19.7524	722g	1	0
SoftCoatedWheatenTerrier02	SoftCoatedWheatenTerrier02	SoftCoatedWheatenTerrier	Dog Europe	Dog	0	SAMN03323671	11.6195	722g	1	0
SoftCoatedWheatenTerrier03	SoftCoatedWheatenTerrier03	SoftCoatedWheatenTerrier	Dog Europe	Dog	0	SAMN03580410	18.6517	722g	1	0
SoftCoatedWheatenTerrier04	SoftCoatedWheatenTerrier04	SoftCoatedWheatenTerrier	Dog Europe	Dog	0	SAMN03580411	18.5405	722g	1	0
BlackRussianTerrier01	BlackRussianTerrier01	BlackRussianTerrier	Dog Europe	Dog	0	SAMN03323668	37.3834	722g	1	0
AiredaleTerrier01	AiredaleTerrier01	AiredaleTerrier	Dog Europe	Dog	0	SAMN03580381	15.5718	722g	1	0
AiredaleTerrier02	AiredaleTerrier02	AiredaleTerrier	Dog Europe	Dog	0	SAMN03580390	34.6611	722g	1	0
AiredaleTerrier05	AiredaleTerrier05	AiredaleTerrier	Dog Europe	Dog	0	SAMN04196850	23.9476	722g	1	0
TA001	AiredaleTerrierTA001	AiredaleTerrier	Dog Europe	Dog	0	SAMEA4506896	24.9529	722g	1	0
CE073	CairnTerrierCE073	CairnTerrier	Dog Europe	Dog	0	SAMEA104091555	28.2772	722g	1	0
Whippet01	Whippet01	Whippet	Dog Europe	Dog	0	SAMEA4506886	26.5844	722g	1	0
Bern_AlpineDachsbracke	Bern_AlpineDachsbracke	AlpineDachsbracke	Dog Europe	Dog	0	SAMEA4346711	34.9449	722g	1	0
AmericanHairlessTerrier01	AmericanHairlessTerrier01	AmericanHairlessTerrier	Dog Europe	Dog	0	NA	50.9758	722g	1	0
AC023	AustralianCattleDogAC023	AustralianCattleDog	Dog Europe	Dog	0	SAMEA104091560	25.3688	722g	1	0
AustralianCattleDog01	AustralianCattleDog01	AustralianCattleDog	Dog Europe	Dog	0	SAMN03323677	28.3248	722g	1	0
AustralianCattleDog02	AustralianCattleDog02	AustralianCattleDog	Dog Europe	Dog	0	SAMEA3928139	19.5888	722g	1	0
AustralianCattleDog03	AustralianCattleDog03	AustralianCattleDog	Dog Europe	Dog	0	SAMEA4504820	20.4994	722g	1	0
AR001	AustralianTerrierAR001	AustralianTerrier	Dog Europe	Dog	0	SAMEA4504840	29.0017	722g	1	0
BG064	BavarianHoundBG064	BavarianHound	Dog Europe	Dog	0	SAMEA104091562	36.6783	722g	1	0
CFA.117995	BeagleCFA.117995	Beagle	Dog Europe	Dog	0	SAMN06159681	38.4534	722g	1	0
Beagle01	Beagle01	Beagle	Dog Europe	Dog	0	NA	51.8518	722g	1	0
Beagle02	Beagle02	Beagle	Dog Europe	Dog	0	SAMN01737209	49.3575	722g	1	0
Beagle04	Beagle04	Beagle	Dog Europe	Dog	0	NA	19.9352	722g	1	0
BeardedCollie01	BeardedCollie01	BeardedCollie	Dog Europe	Dog	0	SAMEA3928140	19.3526	722g	1	0
BeardedCollie02	BeardedCollie02	BeardedCollie	Dog Europe	Dog	0	SAMEA4505492	21.4249	722g	1	0
BeardedCollie03	BeardedCollie03	BeardedCollie	Dog Europe	Dog	0	SAMEA4504824	17.5937	722g	1	0
BeardedCollie04	BeardedCollie04	BeardedCollie	Dog Europe	Dog	0	SAMEA4505493	18.051	722g	1	0
BelgianMalinois02	BelgianMalinois02	BelgianMalinois	Dog Europe	Dog	0	SAMEA4504823	17.0234	722g	1	0
BelgianMalinois03	BelgianMalinois03	BelgianMalinois	Dog Europe	Dog	0	SAMEA4504826	16.6503	722g	1	0
MA0163	BelgianMalinoisMA0163	BelgianMalinois	Dog Europe	Dog	0	SAMEA104032048	30.8335	722g	1	0
MA142	BelgianMalinoisMA142	BelgianMalinois	Dog Europe	Dog	0	SAMEA104125121	33.5123	722g	1	0
BelgianSheepdog01	BelgianSheepdog01	BelgianSheepdog	Dog Europe	Dog	0	NA	45.5056	722g	1	0
BelgianSheepdog03	BelgianSheepdog03	BelgianSheepdog	Dog Europe	Dog	0	NA	20.0191	722g	1	0
BelgianSheepdog05	BelgianSheepdog05	BelgianSheepdog	Dog Europe	Dog	0	NA	16.1601	722g	1	0
BelgianSheepdog06	BelgianSheepdog06	BelgianSheepdog	Dog Europe	Dog	0	NA	23.1399	722g	1	0
BelgianTervuren01	BelgianTervuren01	BelgianTervuren	Dog Europe	Dog	0	NA	37.4903	722g	1	0
BelgianTervuren05	BelgianTervuren05	BelgianTervuren	Dog Europe	Dog	0	NA	19.6836	722g	1	0
BelgianTervuren10	BelgianTervuren10	BelgianTervuren	Dog Europe	Dog	0	NA	16.962	722g	1	0
BelgianTervuren11	BelgianTervuren11	BelgianTervuren	Dog Europe	Dog	0	NA	48.2004	722g	1	0
Coonhound01	Coonhound01	Coonhound	Dog Europe	Dog	0	SAMN04196853	27.3033	722g	1	0
Bloodhound01	Bloodhound01	Bloodhound	Dog Europe	Dog	0	NA	39.0068	722g	1	0
BC0480	BorderCollieBC0480	BorderCollie	Dog Europe	Dog	0	SAMEA104091558	31.0284	722g	1	0
Helsinki_BC1028	BorderCollieHelsinki_BC1028	BorderCollie	Dog Europe	Dog	0	SAMN04908310	27.2625	722g	1	0
BorderCollie03	BorderCollie03	BorderCollie	Dog Europe	Dog	0	NA	28.6626	722g	1	0
BorderCollie08	BorderCollie08	BorderCollie	Dog Europe	Dog	0	SAMEA3724571	30.3248	722g	1	0
CFA.107838	BorderTerrierCFA.107838	BorderTerrier	Dog Europe	Dog	0	SAMN06159673	43.2732	722g	1	0
BorderTerrier01	BorderTerrier01	BorderTerrier	Dog Europe	Dog	0	SAMN03580407	23.9053	722g	1	0
BorderTerrier02	BorderTerrier02	BorderTerrier	Dog Europe	Dog	0	SAMN04196855	33.0344	722g	1	0
BorderTerrier03	BorderTerrier03	BorderTerrier	Dog Europe	Dog	0	SAMN04196856	30.4872	722g	1	0
Borzoi01	Borzoi01	Borzoi	Dog Europe	Dog	0	NA	50.8505	722g	1	0
BostonTerrier01	BostonTerrier01	BostonTerrier	Dog Europe	Dog	0	NA	54.2211	722g	1	0
CFA.107836	BouvierDesFlandresCFA.107836	BouvierDesFlandres	Dog Europe	Dog	0	SAMN06159671	40.9536	722g	1	0
BouvierDesFlandres01	BouvierDesFlandres01	BouvierDesFlandres	Dog Europe	Dog	0	NA	63.3404	722g	1	0
BouvierDesFlandres02	BouvierDesFlandres02	BouvierDesFlandres	Dog Europe	Dog	0	NA	21.8817	722g	1	0
Boxer01	Boxer01	Boxer	Dog Europe	Dog	0	SAMN02921305	29.9085	722g	1	0
BrittanySpaniel01	BrittanySpaniel01	Brittany	Dog Europe	Dog	0	NA	10.1812	722g	1	0
Bulldog01	Bulldog01	Bulldog	Dog Europe	Dog	0	NA	52.3821	722g	1	0
BU002	BullmastiffBU002	Bullmastiff	Dog Europe	Dog	0	SAMEA103949042	13.8461	722g	1	0
CaneCorso01	CaneCorso01	CaneCorso	Dog Europe	Dog	0	SAMN04196864	29.7657	722g	1	0
CaucasianOvcharka01	CaucasianOvcharka01	CaucasianOvcharka	Dog Europe	Dog	0	SAMN02485585	10.3331	722g	1	0
CK006	CavalierKingCharlesSpanielCK006	CavalierKingCharlesSpaniel	Dog Europe	Dog	0	SAMEA104091570	29.3105	722g	1	0
CK023	CavalierKingCharlesSpanielCK023	CavalierKingCharlesSpaniel	Dog Europe	Dog	0	SAMEA104091569	31.1405	722g	1	0
CFA.109671	ChesapeakeBayRetrieverCFA.109671	ChesapeakeBayRetriever	Dog Europe	Dog	0	SAMN06159679	38.6352	722g	1	0
Chihuahua01	Chihuahua01	Chihuahua	Dog Europe	Dog	0	NA	53.8916	722g	1	0
Chihuahua03	Chihuahua03	Chihuahua	Dog Europe	Dog	0	SAMN03168379	18.4128	722g	1	0
Chihuahua05	Chihuahua05	Chihuahua	Dog Europe	Dog	0	SAMEA3905753	32.0361	722g	1	0
ChineseCrested01	ChineseCrested01	ChineseCrested	Dog Europe	Dog	0	SAMN03075611	35.3472	722g	1	0
ChineseCrested05	ChineseCrested05	ChineseCrested	Dog Europe	Dog	0	SAMN02921308	21.9051	722g	1	0
Chinook01	Chinook01	Chinook	Dog Europe	Dog	0	SAMN03580382	16.9789	722g	1	0
ClumberSpaniel01	ClumberSpaniel01	ClumberSpaniel	Dog Europe	Dog	0	NA	18.3149	722g	1	0
CockerSpanielAmerican01	CockerSpanielAmerican01	CockerSpanielAmerican	Dog Europe	Dog	0	NA	41.9174	722g	1	0
CockerSpanielAmerican03	CockerSpanielAmerican03	CockerSpanielAmerican	Dog Europe	Dog	0	NA	38.3195	722g	1	0
CockerSpanielAmerican04	CockerSpanielAmerican04	CockerSpanielAmerican	Dog Europe	Dog	0	NA	48.0214	722g	1	0
CockerSpanielAmerican06	CockerSpanielAmerican06	CockerSpanielAmerican	Dog Europe	Dog	0	NA	49.8103	722g	1	0
CR039	CurlyCoatedRetrieverCR039	CurlyCoatedRetriever	Dog Europe	Dog	0	SAMEA104091556	22.3259	722g	1	0
CFA.107835	DachshundCFA.107835	Dachshund	Dog Europe	Dog	0	SAMN06159670	44.898	722g	1	0
CFA.109668	DachshundCFA.109668	Dachshund	Dog Europe	Dog	0	SAMN06159676	36.173	722g	1	0
DH0117	DachshundDH0117	Dachshund	Dog Europe	Dog	0	SAMEA104091567	25.6137	722g	1	0
DH126	DachshundDH126	Dachshund	Dog Europe	Dog	0	SAMEA104125117	18.8905	722g	1	0
DAL162K1	DalmatianDAL162K1	Dalmatian	Dog Europe	Dog	0	SAMN06214558	15.5739	722g	1	0
Dalmatian01	Dalmatian01	Dalmatian	Dog Europe	Dog	0	NA	34.5204	722g	1	0
DO242	DobermanPinscherDO242	DobermanPinscher	Dog Europe	Dog	0	SAMEA4505489	40.3793	722g	1	0
Doberman01	Doberman01	DobermanPinscher	Dog Europe	Dog	0	NA	32.2931	722g	1	0
Doberman02	Doberman02	DobermanPinscher	Dog Europe	Dog	0	SAMN03580409	27.0783	722g	1	0
Doberman04	Doberman04	DobermanPinscher	Dog Europe	Dog	0	SAMEA4509492	8.56702	722g	1	0
CP003	EnglishCockerSpanielCP003	EnglishCockerSpaniel	Dog Europe	Dog	0	SAMEA4506900	27.5029	722g	1	0
CockerSpanielEnglish01	CockerSpanielEnglish01	EnglishCockerSpaniel	Dog Europe	Dog	0	SAMEA1521941	23.3002	722g	1	0
CockerSpanielEnglish03	CockerSpanielEnglish03	EnglishCockerSpaniel	Dog Europe	Dog	0	SAMN03323673	14.3196	722g	1	0
CockerSpanielEnglish05	CockerSpanielEnglish05	EnglishCockerSpaniel	Dog Europe	Dog	0	NA	36.04	722g	1	0
CFA.105990	EnglishSetterCFA.105990	EnglishSetter	Dog Europe	Dog	0	SAMN06159667	27.9622	722g	1	0
CFA.117996	EnglishSetterCFA.117996	EnglishSetter	Dog Europe	Dog	0	SAMN06159682	39.4001	722g	1	0
EnglishSetter01	EnglishSetter01	EnglishSetter	Dog Europe	Dog	0	SAMN04196858	25.6421	722g	1	0
EnglishSpringerSpaniel01	EnglishSpringerSpaniel01	EnglishSpringerSpaniel	Dog Europe	Dog	0	SAMN03580391	31.3651	722g	1	0
EnglishSpringerSpaniel03	EnglishSpringerSpaniel03	EnglishSpringerSpaniel	Dog Europe	Dog	0	SAMN04196857	31.3495	722g	1	0
EntlebucherSennenhund01	EntlebucherSennenhund01	EntlebucherSennenhund	Dog Europe	Dog	0	SAMEA4504828	13.7681	722g	1	0
EntlebucherSennenhund02	EntlebucherSennenhund02	EntlebucherSennenhund	Dog Europe	Dog	0	SAMEA4505497	13.1998	722g	1	0
EntlebucherSennenhund06	EntlebucherSennenhund06	EntlebucherSennenhund	Dog Europe	Dog	0	SAMEA4505499	13.8693	722g	1	0
EntlebucherSennenhund08	EntlebucherSennenhund08	EntlebucherSennenhund	Dog Europe	Dog	0	SAMEA4505501	17.0766	722g	1	0
CFA.107833	FieldSpanielCFA.107833	FieldSpaniel	Dog Europe	Dog	0	SAMN06159668	42.1655	722g	1	0
FinnishLapphund01	FinnishLapphund01	FinnishLapphund	Dog Europe	Dog	0	SAMN03168391	18.5545	722g	1	0
FlatcoatedRetriever01	FlatcoatedRetriever01	FlatCoatedRetriever	Dog Europe	Dog	0	NA	68.8716	722g	1	0
FlatcoatedRetriever02	FlatcoatedRetriever02	FlatCoatedRetriever	Dog Europe	Dog	0	NA	44.0783	722g	1	0
FlatcoatedRetriever03	FlatcoatedRetriever03	FlatCoatedRetriever	Dog Europe	Dog	0	NA	42.4232	722g	1	0
FonniDog01	FonniDog01	FonnisDog	Dog Europe	Dog	0	NA	42.448	722g	1	0
FB065	FrenchBulldogFB065	FrenchBulldog	Dog Europe	Dog	0	SAMEA4504835	14.4448	722g	1	0
FrenchBulldog01	FrenchBulldog01	FrenchBulldog	Dog Europe	Dog	0	SAMEA3928146	19.7029	722g	1	0
JT007	GermanHuntingTerrierJT007	GermanHuntingTerrier	Dog Europe	Dog	0	SAMEA104125120	37.5165	722g	1	0
DS051	GermanShepherdDS051	GermanShepherdDog	Dog Europe	Dog	0	SAMEA72802168	21.3009	722g	1	0
DS053	GermanShepherdDS053	GermanShepherdDog	Dog Europe	Dog	0	SAMEA72802918	20.8588	722g	1	0
GermanShepherd10	GermanShepherd10	GermanShepherdDog	Dog Europe	Dog	0	SAMN02585209	17.131	722g	1	0
GermanShepherd12	GermanShepherd12	GermanShepherdDog	Dog Europe	Dog	0	SAMN03580392	29.2333	722g	1	0
BergerBlancSuisse01	BergerBlancSuisse01	BergerBlancSuisse	Dog Europe	Dog	0	SAMEA4506887	16.5863	722g	1	0
CFA.109670	BergerPicardCFA.109670	BergerPicard	Dog Europe	Dog	0	SAMN06159678	57.4548	722g	1	0
BergerPicard01	BergerPicard01	BergerPicard	Dog Europe	Dog	0	SAMN03580405	25.2395	722g	1	0
BergerPicard02	BergerPicard02	BergerPicard	Dog Europe	Dog	0	SAMN04196849	25.632	722g	1	0
BergerPicard03	BergerPicard03	BergerPicard	Dog Europe	Dog	0	SAMN04196860	33.0813	722g	1	0
GermanWirehairedPointer01	GermanWirehairedPointer01	GermanWirehairedPointer	Dog Europe	Dog	0	SAMEA3928144	23.0827	722g	1	0
BerneseMountainDog01	BerneseMountainDog01	BerneseMountainDog	Dog Europe	Dog	0	NA	44.4212	722g	1	0
BerneseMountainDog02	BerneseMountainDog02	BerneseMountainDog	Dog Europe	Dog	0	NA	49.0902	722g	1	0
BerneseMountainDog11	BerneseMountainDog11	BerneseMountainDog	Dog Europe	Dog	0	NA	11.3299	722g	1	0
BerneseMountainDog18	BerneseMountainDog18	BerneseMountainDog	Dog Europe	Dog	0	NA	13.6232	722g	1	0
GoldenRetriever02	GoldenRetriever02	GoldenRetriever	Dog Europe	Dog	0	SAMN03067891	47.8175	722g	1	0
GoldenRetriever03	GoldenRetriever03	GoldenRetriever	Dog Europe	Dog	0	SAMN03067895	45.025	722g	1	0
GoldenRetriever05	GoldenRetriever05	GoldenRetriever	Dog Europe	Dog	0	SAMN03067878	48.1969	722g	1	0
GoldenRetriever11	GoldenRetriever11	GoldenRetriever	Dog Europe	Dog	0	SAMN03067876	53.73	722g	1	0
LabradorRetriever01	LabradorRetriever01	LabradorRetriever	Dog Europe	Dog	0	SAMEA2417015	41.3823	722g	1	0
LabradorRetriever04	LabradorRetriever04	LabradorRetriever	Dog Europe	Dog	0	NA	38.3252	722g	1	0
LabradorRetriever06	LabradorRetriever06	LabradorRetriever	Dog Europe	Dog	0	NA	41.1321	722g	1	0
LabradorRetriever07	LabradorRetriever07	LabradorRetriever	Dog Europe	Dog	0	SAMN03580399	37.356	722g	1	0
CFA.109672	GordonSetterCFA.109672	GordonSetter	Dog Europe	Dog	0	SAMN06159680	36.1928	722g	1	0
GordonSetter01	GordonSetter01	GordonSetter	Dog Europe	Dog	0	SAMN04196859	32.8513	722g	1	0
DD116	GreatDaneDD116	GreatDane	Dog Europe	Dog	0	SAMEA104091557	33.8165	722g	1	0
CFA.107837	GreatDaneCFA.107837	GreatDane	Dog Europe	Dog	0	SAMN06159672	33.8536	722g	1	0
CFA.117997	GreatDaneCFA.117997	GreatDane	Dog Europe	Dog	0	SAMN06159683	40.9899	722g	1	0
GreatDane01	GreatDaneGreatDane01	GreatDane	Dog Europe	Dog	0	NA	61.0202	722g	1	0
GreatPyrenees01	GreatPyrenees01	GreatPyrenees	Dog Europe	Dog	0	NA	19.3051	722g	1	0
CFA.107841	GreaterSwissMountainDogCFA.107841	GreaterSwissMountainDog	Dog Europe	Dog	0	SAMN06159674	34.8601	722g	1	0
GreaterSwissMountainDog01	GreaterSwissMountainDog01	GreaterSwissMountainDog	Dog Europe	Dog	0	NA	41.615	722g	1	0
Greyhound02	Greyhound02	Greyhound	Dog Europe	Dog	0	SAMN03067872	58.8726	722g	1	0
Greyhound03	Greyhound03	Greyhound	Dog Europe	Dog	0	SAMN03067873	70.6059	722g	1	0
Greyhound06	Greyhound06	Greyhound	Dog Europe	Dog	0	SAMN03067874	75.6856	722g	1	0
Greyhound08	Greyhound08	Greyhound	Dog Europe	Dog	0	SAMN03068228	73.8574	722g	1	0
GS104	GrossspitzGS104	Grossspitz	Dog Europe	Dog	0	SAMEA104105252	30.3111	722g	1	0
Heideterrier01	Heideterrier01	Heideterrier	Dog Europe	Dog	0	SAMEA103135918	24.7455	722g	1	0
HW1706	HovawartHW1706	Hovawart	Dog Europe	Dog	0	SAMEA4506894	14.5767	722g	1	0
IrishSetter01	IrishSetter01	IrishSetter	Dog Europe	Dog	0	NA	47.365	722g	1	0
CFA.117998	IrishTerrierCFA.117998	IrishTerrier	Dog Europe	Dog	0	SAMN06159684	42.6335	722g	1	0
IrishTerrier01	IrishTerrier01	IrishTerrier	Dog Europe	Dog	0	SAMEA3928141	20.5625	722g	1	0
IrishWaterSpaniel01	IrishWaterSpaniel01	IrishWaterSpaniel	Dog Europe	Dog	0	NA	55.7604	722g	1	0
IrishWaterSpaniel02	IrishWaterSpaniel02	IrishWaterSpaniel	Dog Europe	Dog	0	NA	54.5145	722g	1	0
IrishWaterSpaniel03	IrishWaterSpaniel03	IrishWaterSpaniel	Dog Europe	Dog	0	NA	54.007	722g	1	0
IrishWolfhound01	IrishWolfhound01	IrishWolfhound	Dog Europe	Dog	0	NA	41.0306	722g	1	0
IstrianShorthairedHound01	IstrianShorthairedHound01	IstrianShorthairedHound	Dog Europe	Dog	0	SAMN02485584	7.01329	722g	1	0
ItalianGreyhound01	ItalianGreyhound01	ItalianGreyhound	Dog Europe	Dog	0	NA	23.6235	722g	1	0
ItalianGreyhound02	ItalianGreyhound02	ItalianGreyhound	Dog Europe	Dog	0	NA	31.3274	722g	1	0
JackRussellTerrier02	JackRussellTerrier02	JackRussellTerrier	Dog Europe	Dog	0	SAMN03580384	29.9588	722g	1	0
JackRussellTerrier03	JackRussellTerrier03	JackRussellTerrier	Dog Europe	Dog	0	SAMN03580400	38.4149	722g	1	0
JackRussellTerrier04	JackRussellTerrier04	JackRussellTerrier	Dog Europe	Dog	0	SAMN03580404	26.8381	722g	1	0
JackRussellTerrier05	JackRussellTerrier05	JackRussellTerrier	Dog Europe	Dog	0	SAMN04196852	26.9295	722g	1	0
Jamthund01	Jamthund01	Jamthund	Dog Europe	Dog	0	SAMN03168383	38.5871	722g	1	0
Keeshond01	Keeshond01	Keeshond	Dog Europe	Dog	0	NA	44.2308	722g	1	0
KerryBlueTerrier02	KerryBlueTerrier02	KerryBlueTerrier	Dog Europe	Dog	0	SAMN03580387	26.7752	722g	1	0
Komondor01	Komondor01	Komondor	Dog Europe	Dog	0	NA	49.7024	722g	1	0
Kromfohrlander01	Kromfohrlander01	Kromfohrlander	Dog Europe	Dog	0	SAMEA2446055	24.1686	722g	1	0
LagottoRomagnolo02	LagottoRomagnolo02	LagottoRomagnolo	Dog Europe	Dog	0	SAMEA4505491	21.7699	722g	1	0
LagottoRomagnolo03	LagottoRomagnolo03	LagottoRomagnolo	Dog Europe	Dog	0	SAMEA4505494	16.9889	722g	1	0
LagottoRomagnolo04	LagottoRomagnolo04	LagottoRomagnolo	Dog Europe	Dog	0	SAMEA4504833	15.0017	722g	1	0
LR1030	LagottoRomagnoloLR1030	LagottoRomagnolo	Dog Europe	Dog	0	SAMEA4509490	21.0168	722g	1	0
Landseer01	Landseer01	Landseer	Dog Europe	Dog	0	SAMEA3121328	23.8103	722g	1	0
LapponianHerder01	LapponianHerder01	LapponianHerder	Dog Europe	Dog	0	SAMN03168384	17.049	722g	1	0
Leonberger01	Leonberger01	Leonberger	Dog Europe	Dog	0	SAMEA103935360	17.1196	722g	1	0
Lowchen01	Lowchen01	Lowchen	Dog Europe	Dog	0	SAMN04196863	29.2723	722g	1	0
EnglishMastiff01	EnglishMastiff01	EnglishMastiff	Dog Europe	Dog	0	NA	73.3827	722g	1	0
EnglishMastiff02	EnglishMastiff02	EnglishMastiff	Dog Europe	Dog	0	SAMN03580412	18.8333	722g	1	0
BAN00024	MiniaturePoodleBAN00024	MiniaturePoodle	Dog Europe	Dog	0	NA	13.5141	722g	1	0
MiniaturePoodle01	MiniaturePoodle01	MiniaturePoodle	Dog Europe	Dog	0	NA	54.1616	722g	1	0
MS04563	MiniatureSchnauzerMS04563	MiniatureSchnauzer	Dog Europe	Dog	0	NA	9.80643	722g	1	0
MS04593	MiniatureSchnauzerMS04593	MiniatureSchnauzer	Dog Europe	Dog	0	NA	16.6978	722g	1	0
MiniatureSchnauzer01	MiniatureSchnauzer01	MiniatureSchnauzer	Dog Europe	Dog	0	SAMN04196847	6.64229	722g	1	0
PT49	PortugalVillagePT49	PortugalVillage	Dog Europe	Dog	0	SAMN04851101	15.2057	722g	1	0
VillDog_Portugal01	VillDog_Portugal01	PortugalVillage	Dog Europe	Dog	0	SAMN02485604	17.6645	722g	1	0
VillDog_Portugal02	VillDog_Portugal02	PortugalVillage	Dog Europe	Dog	0	SAMN02485605	14.7144	722g	1	0
MexicanHairless01	MexicanHairless01	Xoloitzcuintli	Dog Europe	Dog	0	SAMN03168385	16.3079	722g	1	0
Xoloitzcuintli01	Xoloitzcuintli01	Xoloitzcuintli	Dog Europe	Dog	0	SAMN02485566	15.0686	722g	1	0
NorwegianElkhound01	NorwegianElkhound01	NorwegianElkhound	Dog Europe	Dog	0	SAMN03168382	19.9255	722g	1	0
NorwegianElkhound02	NorwegianElkhound02	NorwegianElkhound	Dog Europe	Dog	0	NA	41.3527	722g	1	0
NorwegianLundehund01	NorwegianLundehund01	NorwegianLundehund	Dog Europe	Dog	0	SAMN01893932	23.2392	722g	1	0
NorwegianLundehund02	NorwegianLundehund02	NorwegianLundehund	Dog Europe	Dog	0	SAMN04440505	14.1402	722g	1	0
NorwegianLundehund03	NorwegianLundehund03	NorwegianLundehund	Dog Europe	Dog	0	SAMN04440506	13.0715	722g	1	0
NovaScotiaDuckTollingRetriever01	NovaScotiaDuckTollingRetriever01	NovaScotiaDuckTollingRetriever	Dog Europe	Dog	0	SAMN03323675	24.1703	722g	1	0
PembrokeWelshCorgi01	PembrokeWelshCorgi01	PembrokeWelshCorgi	Dog Europe	Dog	0	SAMN03145702	15.29	722g	1	0
PembrokeWelshCorgi02	PembrokeWelshCorgi02	PembrokeWelshCorgi	Dog Europe	Dog	0	SAMN03145703	25.7358	722g	1	0
PembrokeWelshCorgi03	PembrokeWelshCorgi03	PembrokeWelshCorgi	Dog Europe	Dog	0	SAMN03145704	24.9934	722g	1	0
PeruvianHairless01	PeruvianHairless01	PeruvianIncaOrchid	Dog Europe	Dog	0	SAMN03168386	17.9257	722g	1	0
PetitBassetGriffonVendeen01	PetitBassetGriffonVendeen01	PetitBassetGriffonVendeen	Dog Europe	Dog	0	SAMEA3723573	28.6226	722g	1	0
EnglishPointer01	EnglishPointer01	EnglishPointer	Dog Europe	Dog	0	NA	22.0355	722g	1	0
EnglishPointer02	EnglishPointer02	EnglishPointer	Dog Europe	Dog	0	SAMN03580383	18.0962	722g	1	0
Pomeranian01	Pomeranian01	Pomeranian	Dog Europe	Dog	0	SAMEA4506892	23.7149	722g	1	0
PL116	PoodlePL116	Poodle	Dog Europe	Dog	0	SAMEA4506891	19.8568	722g	1	0
PortuguesePodengo01	PortuguesePodengo01	PortuguesePodengo	Dog Europe	Dog	0	SAMN03580388	28.344	722g	1	0
PortugueseWaterDog01	PortugueseWaterDog01	PortugueseWaterDog	Dog Europe	Dog	0	NA	43.4287	722g	1	0
PortugueseWaterDog02	PortugueseWaterDog02	PortugueseWaterDog	Dog Europe	Dog	0	NA	56.157	722g	1	0
PortugueseWaterDog05	PortugueseWaterDog05	PortugueseWaterDog	Dog Europe	Dog	0	NA	23.6319	722g	1	0
PortugueseWaterDog09	PortugueseWaterDog09	PortugueseWaterDog	Dog Europe	Dog	0	NA	35.1449	722g	1	0
Pug02	Pug02	Pug	Dog Europe	Dog	0	NA	5.10828	722g	1	0
Pug03	Pug03	Pug	Dog Europe	Dog	0	NA	9.29811	722g	1	0
Pug04	Pug04	Pug	Dog Europe	Dog	0	NA	7.51093	722g	1	0
Pug05	Pug05	Pug	Dog Europe	Dog	0	NA	15.1978	722g	1	0
RhodesianRidgeback01	RhodesianRidgeback01	RhodesianRidgeback	Dog Europe	Dog	0	NA	21.4669	722g	1	0
RhodesianRidgeback02	RhodesianRidgeback02	RhodesianRidgeback	Dog Europe	Dog	0	SAMEA4504822	16.422	722g	1	0
RhodesianRidgeback04	RhodesianRidgeback04	RhodesianRidgeback	Dog Europe	Dog	0	SAMN06161404	24.1474	722g	1	0
RR098	RhodesianRidgebackRR098	RhodesianRidgeback	Dog Europe	Dog	0	SAMEA104091554	26.9249	722g	1	0
168979_S18	Rottweiler168979_S18	Rottweiler	Dog Europe	Dog	0	NA	34.8861	722g	1	0
171515_S19	Rottweiler171515_S19	Rottweiler	Dog Europe	Dog	0	NA	32.4797	722g	1	0
Rottweiler01	Rottweiler01	Rottweiler	Dog Europe	Dog	0	NA	39.2079	722g	1	0
Rottweiler04	Rottweiler04	Rottweiler	Dog Europe	Dog	0	NA	52.5269	722g	1	0
SaintBernard01	SaintBernard01	SaintBernard	Dog Europe	Dog	0	NA	40.8957	722g	1	0
SaintBernard02	SaintBernard02	SaintBernard	Dog Europe	Dog	0	SAMN03580386	22.4357	722g	1	0
ScottishDeerhound01	ScottishDeerhound01	ScottishDeerhound	Dog Europe	Dog	0	SAMN03580401	25.1356	722g	1	0
SS004	ShetlandSheepdogSS004	ShetlandSheepdog	Dog Europe	Dog	0	SAMEA104091573	37.9126	722g	1	0
ShetlandSheepdog01	ShetlandSheepdog01	ShetlandSheepdog	Dog Europe	Dog	0	NA	44.8562	722g	1	0
ShetlandSheepdog02	ShetlandSheepdog02	ShetlandSheepdog	Dog Europe	Dog	0	SAMN03580413	27.922	722g	1	0
SpanishGalgo01	SpanishGalgo01	SpanishGalgo	Dog Europe	Dog	0	SAMN03168380	19.1364	722g	1	0
SpanishWaterDog01	SpanishWaterDog01	SpanishWaterDog	Dog Europe	Dog	0	SAMEA3164479	15.8632	722g	1	0
CFA.109669	SpinoneItalianoCFA.109669	SpinoneItaliano	Dog Europe	Dog	0	SAMN06159677	48.7101	722g	1	0
CFA.107842	StandardPoodleCFA.107842	StandardPoodle	Dog Europe	Dog	0	SAMN06159675	44.7508	722g	1	0
StandardPoodle01	StandardPoodle01	StandardPoodle	Dog Europe	Dog	0	NA	13.6478	722g	1	0
StandardPoodle02	StandardPoodle02	StandardPoodle	Dog Europe	Dog	0	SAMN03580380	22.9289	722g	1	0
StandardPoodle03	StandardPoodle03	StandardPoodle	Dog Europe	Dog	0	SAMN03580408	22.4322	722g	1	0
CFA.107834	StandardSchnauzerCFA.107834	StandardSchnauzer	Dog Europe	Dog	0	SAMN06159669	40.9733	722g	1	0
CFA.118001	StandardSchnauzerCFA.118001	StandardSchnauzer	Dog Europe	Dog	0	SAMN06159687	38.4128	722g	1	0
CFA.118002	StandardSchnauzerCFA.118002	StandardSchnauzer	Dog Europe	Dog	0	SAMN06159688	38.5761	722g	1	0
StandardSchnauzer01	StandardSchnauzer01	StandardSchnauzer	Dog Europe	Dog	0	SAMN03323676	17.4067	722g	1	0
Tornjak01	Tornjak01	Tornjak	Dog Europe	Dog	0	SAMN02485567	6.55471	722g	1	0
ToyPoodle01	ToyPoodle01	ToyPoodle	Dog Europe	Dog	0	NA	55.0973	722g	1	0
AlaskanHusky01	AlaskanHusky01	AlaskanHusky	Dog Siberia America	Dog	0	SAMEA3449656	16.6072	722g	1	0
AlaskanHusky02	AlaskanHusky02	AlaskanHusky	Dog Siberia America	Dog	0	SAMEA3449657	12.9139	722g	1	0
AM007	AlaskanMalamuteAM007	AlaskanMalamute	Dog Siberia America	Dog	0	SAMEA104091571	17.0484	722g	1	0
AlaskanMalamute01	AlaskanMalamute01	AlaskanMalamute	Dog Siberia America	Dog	0	NA	45.7711	722g	1	0
AlaskanMalamute02	AlaskanMalamute02	AlaskanMalamute	Dog Siberia America	Dog	0	SAMN03168378	16.3685	722g	1	0
EastSiberianLaika01	EastSiberianLaika01	EastSiberianLaika	Dog Siberia America	Dog	0	SAMN03168390	17.5103	722g	1	0
Samoyed01	Samoyed01	Samoyed	Dog Siberia America	Dog	0	NA	51.3711	722g	1	0
Samoyed02	Samoyed02	Samoyed	Dog Siberia America	Dog	0	SAMN03168388	17.7969	722g	1	0
GreenlandDog01	GreenlandDog01	GreenlandDog	Dog Siberia America	Dog	0	SAMN03168381	17.8834	722g	1	0
SiberianHusky01	SiberianHusky01	SiberianHusky	Dog Siberia America	Dog	0	NA	64.259	722g	1	0
SiberianHusky02	SiberianHusky02	SiberianHusky	Dog Siberia America	Dog	0	SAMEA3539249	19.2082	722g	1	0
SiberianHusky04	SiberianHusky04	SiberianHusky	Dog Siberia America	Dog	0	SAMN03168389	18.2413	722g	1	0
SY046	SiberianHuskySY046	SiberianHusky	Dog Siberia America	Dog	0	SAMEA104091559	27.7924	722g	1	0
SwedishLapphund01	SwedishLapphund01	SwedishLapphund	Dog Europe	Dog	0	SAMN03168387	18.5294	722g	1	0
CFA.107839	ShibaInuCFA.107839	ShibaInu	Dog East Eurasia	Dog	0	SAMN05770194	37.5508	722g	1	0
ShibaInu01	ShibaInu01	ShibaInu	Dog East Eurasia	Dog	0	SAMN04196861	25.7692	722g	1	0
TibetanMastiff02	TibetanMastiff02	TibetanMastiff	Dog East Eurasia	Dog	0	SAMN02570458	16.3681	722g	1	0
TibetanMastiff08	TibetanMastiff08	TibetanMastiff	Dog East Eurasia	Dog	0	SAMN02585157	16.9161	722g	1	0
TibetanMastiff10	TibetanMastiff10	TibetanMastiff	Dog East Eurasia	Dog	0	SAMN02585159	16.9573	722g	1	0
TibetanMastiff11	TibetanMastiff11	TibetanMastiff	Dog East Eurasia	Dog	0	SAMN02585160	16.9826	722g	1	0
TibetanTerrier01	TibetanTerrier01	TibetanTerrier	Dog East Eurasia	Dog	0	SAMN03580403	27.7149	722g	1	0
TibetanTerrier02	TibetanTerrier02	TibetanTerrier	Dog East Eurasia	Dog	0	SAMN03580406	23.646	722g	1	0
QingchuanDog01	QingchuanDog01	QingchuanDog	Dog East Eurasia	Dog	0	SAMN02485577	6.95494	722g	1	0
VillDog_China01	VillDog_China01	ChinaVillage	Dog East Eurasia	Dog	0	SAMN01974490	20.3788	722g	1	0
VillDog_China02	VillDog_China02	ChinaVillage	Dog East Eurasia	Dog	0	SAMN01974491	15.1522	722g	1	0
VillDog_China03	VillDog_China03	ChinaVillage	Dog East Eurasia	Dog	0	SAMN01974492	10.4182	722g	1	0
VillDog_China20	VillDog_China20	ChinaVillageYingjiang	Dog East Eurasia	Dog	0	SAMN02585181	17.1845	722g	1	0
VillDog_China27	VillDog_China27	ChinaVillageYingjiang	Dog East Eurasia	Dog	0	SAMN02585188	15.8183	722g	1	0
VillDog_China28	VillDog_China28	ChinaVillageYingjiang	Dog East Eurasia	Dog	0	SAMN02585189	15.7868	722g	1	0
VillDog_China29	VillDog_China29	ChinaVillageYingjiang	Dog East Eurasia	Dog	0	SAMN02585190	16.5363	722g	1	0
VillDog_China30	VillDog_China30	ChinaVillageLijiang	Dog East Eurasia	Dog	0	SAMN02585171	17.5467	722g	1	0
VillDog_China31	VillDog_China31	ChinaVillageLijiang	Dog East Eurasia	Dog	0	SAMN02585172	17.2388	722g	1	0
VillDog_China32	VillDog_China32	ChinaVillageLijiang	Dog East Eurasia	Dog	0	SAMN02585173	16.6378	722g	1	0
VillDog_China38	VillDog_China38	ChinaVillageLijiang	Dog East Eurasia	Dog	0	SAMN02585179	16.9564	722g	1	0
VillDog_China40	VillDog_China40	ChinaVillageDiqing	Dog East Eurasia	Dog	0	SAMN02585161	16.866	722g	1	0
VillDog_China41	VillDog_China41	ChinaVillageDiqing	Dog East Eurasia	Dog	0	SAMN02585162	17.5172	722g	1	0
VillDog_China44	VillDog_China44	ChinaVillageDiqing	Dog East Eurasia	Dog	0	SAMN02585165	16.7779	722g	1	0
VillDog_China46	VillDog_China46	ChinaVillageDiqing	Dog East Eurasia	Dog	0	SAMN02585167	17.2442	722g	1	0
VillDog_China52	VillDog_China52	ChinaVillage	Dog East Eurasia	Dog	0	SAMN02485572	7.73394	722g	1	0
VillDog_Taiwan01	VillDog_Taiwan01	TaiwainVillage	Dog East Eurasia	Dog	0	SAMN02485608	14.7023	722g	1	0
IndigenousDogVietnam01	IndigenousDogVietnam01	VietnamVillage	Dog East Eurasia	Dog	0	SAMN03168368	18.4917	722g	1	0
IndigenousDogVietnam02	IndigenousDogVietnam02	VietnamVillage	Dog East Eurasia	Dog	0	SAMN03168369	19.3471	722g	1	0
IndigenousDogVietnam04	IndigenousDogVietnam04	VietnamVillage	Dog East Eurasia	Dog	0	SAMN03168371	19.9807	722g	1	0
IndigenousDogVietnam05	IndigenousDogVietnam05	VietnamVillage	Dog East Eurasia	Dog	0	SAMN03168372	19.485	722g	1	0
VillDog_Borneo01	VillDog_Borneo01	BorneoVillage	Dog East Eurasia	Dog	0	SAMN02485592	5.31953	722g	1	0
VillDog_Borneo02	VillDog_Borneo02	BorneoVillage	Dog East Eurasia	Dog	0	SAMN02485593	6.96235	722g	1	0
VillDog_Borneo03	VillDog_Borneo03	BorneoVillage	Dog East Eurasia	Dog	0	SAMN02485594	5.58215	722g	1	0
XiasiDog01	XiasiDog01	XiasiDog	Dog East Eurasia	Dog	0	SAMN02485580	7.57159	722g	1	0
Jindo01	Jindo01	Jindo	Dog East Eurasia	Dog	0	SAMD00009664	44.3672	722g	1	0
ChineseIndigenousDog01	ChineseIndigenousDog01	ChinaVillageLiaoning	Dog East Eurasia	Dog	0	SAMN03168352	17.6852	722g	1	0
ChineseIndigenousDog02	ChineseIndigenousDog02	ChinaVillageGansu	Dog East Eurasia	Dog	0	SAMN03168353	20.9199	722g	1	0
ChineseIndigenousDog03	ChineseIndigenousDog03	ChinaVillageGansu	Dog East Eurasia	Dog	0	SAMN03168354	18.7551	722g	1	0
ChineseIndigenousDog04	ChineseIndigenousDog04	ChinaVillageGansu	Dog East Eurasia	Dog	0	SAMN03168355	19.2314	722g	1	0
ChineseIndigenousDog05	ChineseIndigenousDog05	ChinaVillageGuangdong	Dog East Eurasia	Dog	0	SAMN03168363	19.6799	722g	1	0
ChineseIndigenousDog06	ChineseIndigenousDog06	ChinaVillageGuizhou	Dog East Eurasia	Dog	0	SAMN03168364	16.8617	722g	1	0
ChineseIndigenousDog07	ChineseIndigenousDog07	ChinaVillageHebei	Dog East Eurasia	Dog	0	SAMN03168356	19.0626	722g	1	0
ChineseIndigenousDog08	ChineseIndigenousDog08	ChinaVillageShanxi	Dog East Eurasia	Dog	0	SAMN03168358	17.1405	722g	1	0
ChineseIndigenousDog09	ChineseIndigenousDog09	ChinaVillageShanxi	Dog East Eurasia	Dog	0	SAMN03168359	19.2646	722g	1	0
ChineseIndigenousDog10	ChineseIndigenousDog10	ChinaVillageShanxi	Dog East Eurasia	Dog	0	SAMN03168360	12.7991	722g	1	0
ChineseIndigenousDog11	ChineseIndigenousDog11	ChinaVillageXinjiang	Dog East Eurasia	Dog	0	SAMN03168361	17.487	722g	1	0
ChineseIndigenousDog12	ChineseIndigenousDog12	ChinaVillageYunnan	Dog East Eurasia	Dog	0	SAMN03168365	16.4313	722g	1	0
ChineseIndigenousDog13	ChineseIndigenousDog13	ChinaVillageYunnan	Dog East Eurasia	Dog	0	SAMN03168366	18.1389	722g	1	0
ChineseIndigenousDog14	ChineseIndigenousDog14	ChinaVillageAnhui	Dog East Eurasia	Dog	0	SAMN03168367	10.2317	722g	1	0
ChineseIndigenousDog15	ChineseIndigenousDog15	ChinaVillageShanxi	Dog East Eurasia	Dog	0	SAMN03168357	18.2738	722g	1	0
NGSDOG024	SharPeiNGSDOG024	SharPei	Dog East Eurasia	Dog	0	SAMN05356426	10.6133	722g	1	0
NGSDOG025	SharPeiNGSDOG025	SharPei	Dog East Eurasia	Dog	0	SAMN05356427	10.7233	722g	1	0
ChongqingDog01	ChongqingDog01	ChongqingDog	Dog East Eurasia	Dog	0	SAMN02485578	7.44037	722g	1	0
ChowChow01	ChowChow01	ChowChow	Dog East Eurasia	Dog	0	NA	6.04295	722g	1	0
ChowChow02	ChowChow02	ChowChow	Dog East Eurasia	Dog	0	NA	64.8361	722g	1	0
ChowChow03	ChowChow03	ChowChow	Dog East Eurasia	Dog	0	SAMN02485574	7.3007	722g	1	0
CW011	ChowChowCW011	ChowChow	Dog East Eurasia	Dog	0	SAMEA104091566	19.6776	722g	1	0
VillDog_Australia01	VillDog_Australia01	AustraliaVillage	Dog Oceania	Dog	0	SAMEA1521940	24.0154	722g	1	0
VillDog_PapuaNG01	VillDog_PapuaNG01	PapuaNewGuineaVillage	Dog Oceania	Dog	0	SAMN02485601	6.68216	722g	1	0
VillDog_PapuaNG02	VillDog_PapuaNG02	PapuaNewGuineaVillage	Dog Oceania	Dog	0	SAMN02485602	6.38566	722g	1	0
VillDog_PapuaNG03	VillDog_PapuaNG03	PapuaNewGuineaVillage	Dog Oceania	Dog	0	SAMN02485603	12.1304	722g	1	0
NewGuineaSingingDog01	NewGuineaSingingDog01	NewGuineaSingingDog	Dog Oceania	Dog	0	NA	45.9451	722g	1	0
NGSD1	NGSD1	NewGuineaSingingDog	Dog Oceania	Dog	0	SAMN06608432	9.63422	722g	1	0
NGSD2	NGSD2	NewGuineaSingingDog	Dog Oceania	Dog	0	SAMN06608434	11.2269	722g	1	0
NGSD3	NGSD3	NewGuineaSingingDog	Dog Oceania	Dog	0	SAMN06608444	9.54259	722g	1	0
Dingo01	Dingo01	Dingo	Dog Oceania	Dog	0	SAMN03366709	6.82211	722g	1	0
Honshu	Honshu	Japan_Honshu	Wolf East Eurasia	Wolf	200	SAMEA7615946	2.82	Niemann et al. 2021	1	1
AL3194	AL3194	America 4k	Dog Siberia America	Dog	4000	SAMEA104190273	1.9	Ní Leathlobhair et al. 2018	1	0
HXH	HXH	Germany 7k	Dog Europe	Dog	7000	SAMN04884535	9.4	Botigué et al. 2017	1	0
CTC	CTC	Germany 4.8k	Dog Europe	Dog	4700	SAMN04884534	9.2	Botigué et al. 2017	1	0
Newgrange	Newgrange	Ireland 4.8k	Dog Europe	Dog	4800	SAMEA3910214	30.7	Frantz et al. 2016	1	0
THRZ02	THRZ02	Israel 7.2k	Dog M.East S.Asia	Dog	7200	SAMEA7321872	0.1	Bergström et al. 2020	1	0
OL4061	OL4061	Karelia Veretye 10.9k	Dog Europe	Dog	10930	SAMEA7321867	1.8	Bergström et al. 2020	1	0
OL4223	OL4223	Baikal 7k	Dog Siberia America	Dog	6900	SAMEA7321869	2.2	Bergström et al. 2020	1	0
CGG6	CGG6	Zhokhov 9.5k	Dog Siberia America	Dog	9500	SAMN14210384	9.2	Sinding et al. 2020	1	0
C89	C89	Sweden PWC 4.8k	Dog Europe	Dog	4800	SAMEA7321862	2.2	Bergström et al. 2020	1	0
C90	C90	Sweden PWC 4.8k	Dog Europe	Dog	4800	SAMEA7321863	0.6	Bergström et al. 2020	1	0
C88	C88	Sweden 5k	Dog Europe	Dog	5000	SAMEA7321861	0.7	Bergström et al. 2020	1	0
C62	C62	Sweden 3.3k	Dog Europe	Dog	3100	SAMEA7321860	0.7	Bergström et al. 2020	1	0
C32	C32	Yakutia 0.1k	Dog Siberia America	Dog	100	SAMEA7321858	7.2	Bergström et al. 2020	1	0
C5	C5	Samara Steppe 3.8k	Dog Europe	Dog	3800	SAMEA7321859	0.6	Bergström et al. 2020	1	0
C26	C26	Baikal 7k	Dog Siberia America	Dog	7000	SAMEA7321856	0.2	Bergström et al. 2020	1	0
C27	C27	Baikal 7k	Dog Siberia America	Dog	7400	SAMEA7321857	0.3	Bergström et al. 2020	1	0
ALPO01	ALPO01	Croatia 4.5k	Dog Europe	Dog	4500	SAMEA7321852	1.6	Bergström et al. 2020	1	0
SOTN01	SOTN01	Croatia 4.9k	Dog Europe	Dog	4900	SAMEA7321870	11.2	Bergström et al. 2020	1	0
ASHQ01	ASHQ01	Israel 2.3k	Dog M.East S.Asia	Dog	2300	SAMEA7321853	2.4	Bergström et al. 2020	1	0
ASHQ06	ASHQ06	Israel 2.3k	Dog M.East S.Asia	Dog	2300	SAMEA7321854	1.8	Bergström et al. 2020	1	0
ASHQ08	ASHQ08	Israel 2.3k	Dog M.East S.Asia	Dog	2300	SAMEA7321855	2.2	Bergström et al. 2020	1	0
UZAA01	UZAA01	Israel Islamic	Dog M.East S.Asia	Dog	875	SAMEA7321873	5.8	Bergström et al. 2020	1	0
UZAA02	UZAA02	Israel Byzantine	Dog M.East S.Asia	Dog	1600	SAMEA7321874	5.5	Bergström et al. 2020	1	0
TGEZ06	TGEZ06	Israel Persian	Dog M.East S.Asia	Dog	2300	SAMEA7321871	0.9	Bergström et al. 2020	1	0
C94	C94	Sweden 4k	Dog Europe	Dog	4000	SAMEA7321864	0.2	Bergström et al. 2020	1	0
F3781	F3781	East Siberian Sea 0.1k	Dog Siberia America	Dog	100	SAMEA7321865	0.8	Bergström et al. 2020	1	0
AL2022	AL2022	Turkey 1.5k	Dog M.East S.Asia	Dog	1565	SAMEA7321848	2.6	Bergström et al. 2020	1	0
AL2397	AL2397	Italy 4.4k	Dog Europe	Dog	4450	SAMEA7321849	1.5	Bergström et al. 2020	1	0
AL2571	AL2571	Iran 5.8k	Dog M.East S.Asia	Dog	5826	SAMEA7321850	1.1	Bergström et al. 2020	1	0
AL2946	AL2946	Serbia 6.7k	Dog Europe	Dog	6839	SAMEA7321851	0.2	Bergström et al. 2020	1	0
AL3223	AL3223	America 1k	Dog Siberia America	Dog	1000	SAMEA104190275	0.4	Ní Leathlobhair et al. 2018	1	0
OL4029	OL4029	Spain 6k	Dog Europe	Dog	6230	SAMEA7321866	0.1	Bergström et al. 2020	1	0
OL4222	OL4222	Greece 6.5k	Dog Europe	Dog	6544	SAMEA7321868	4.5	Bergström et al. 2020	1	0

## Sheet: Supplementary Data 3 Selection
Chr	Start (bp)	End (bp)	Genes covered	Description	Lead SNP	Lead p-value	nr sig SNPs
1	103700000	103800000	ENSCAFG00000042176, ENSCAFG00000002736, ENSCAFG00000002745-ZNF331, ENSCAFG00000030979	ZNF331, zinc-finger protein involved in transcriptional regulation	chr1.103754647	6.632e-09	3
2	6770000	6840000	ENSCAFG00000004382-MASTL, ENSCAFG00000004397-YME1L1	YME1L1 involved in mitchondrial morphology, highly expressed in muscle. Mutations in humans associated with optic atrophy	chr2.6786298	3.262e-08	2
3	72350000	72450000	ENSCAFG00000015933, ENSCAFG00000015929-N4BP2	N4BP2 may play a role in DNA repair or recombination	chr3.72394352	3.362e-09	3
4	32220000	32250000	-	No genes	chr4.32236813	4.101e-08	2
6	9850000	9950000	ENSCAFG00000014953-OR1F15, ENSCAFG00000014967-ZSCAN25, ENSCAFG00000014877-CYP3A26	CYP3A26 is a cytochrome P450 enzyme	chr6.9877391	9.831e-10	5
6	13850000	14050000	-	No genes	chr6.14027217	1.656e-09	11
6	43800000	43820000	ENSCAFG00000019951-VAV3	VAV3 involved in angiogenesis	chr6.43812672	3.318e-08	2
7	29000000	29050000	ENSCAFG00000015215-F5, ENSCAFG00000015177-SELL	F5 is coagulation factor V, SELL has immunity function	chr7.29029806	2.747e-10	8
9	2200000	2300000	-	No genes, lncRNA	chr9.2264343	1.723e-09	3
9	8950000	9600000	ENSCAFG00000045713, ENSCAFG00000029865, ENSCAFG00000049561, ENSCAFG00000015160, ENSCAFG00000013735-ITGB3, ENSCAFG00000013728-MYL4, ENSCAFG00000013670-MAPT, ENSCAFG00000013722-CDC27, ENSCAFG00000013708-KANSL1	KANSL1 associated to Koolen‐De Vries hypersociability syndrome, MYL4 is involved in muscle function	chr9.8997856	2.896e-09	4
10	7620000	7700000	ENSCAFG00000044493, ENSCAFG00000000364-WIF1	Dog QTL locus associated to drop ears, body mass and other traits. WIF1 inhibits Wnt signalling, role in embryonic development	chr10.7632971	2.166e-10	13
10	7950000	8090000	ENSCAFG00000029740-MSRB3	Dog QTL locus associated to drop ears, body mass and other traits. Human mutations in MSRB3 associated to deafness	chr10.8034036	3.104e-11	33
10	8140000	8240000	-	Dog QTL locus associated to drop ears, body mass and other traits.	chr10.8184079	8.56e-10	26
11	750000	1150000	ENSCAFG00000044893, ENSCAFG00000000498, ENSCAFG00000044650-IFGGB2, ENSCAFG00000042216, ENSCAFG00000000497, ENSCAFG00000000494-OR2AI2, ENSCAFG00000000502, ENSCAFG00000000491, ENSCAFG00000030653, ENSCAFG00000012657, ENSCAFG00000000482-FLT4	OR2AI2 is olfactory receptor, IFGGB2 has immunity function	chr11.1085998	2.472e-11	29
11	56720000	56770000	-	No genes	chr11.56742079	2.822e-09	4
15	100000	500000	ENSCAFG00000002484, ENSCAFG00000002485-OR13P4, ENSCAFG00000002488-OR13P5, ENSCAFG00000002491, ENSCAFG00000002486-OR13P3, ENSCAFG00000002500-SLC2A1	Olfactory gene cluster, SLC2A1 is Glucose transporter 1	chr15.299670	6.351e-15	40
15	3920000	3980000	-	No genes	chr15.3942078	5.141e-09	3
15	6530000	6570000	ENSCAFG00000003543-PSMB2, ENSCAFG00000041294-TFAP2E	TFAP2E linked to Branchiooculofacial Syndrome which includes facial development problems	chr15.6546046	2.226e-08	5
15	13500000	13700000	ENSCAFG00000023824-CYP4X1, ENSCAFG00000023399, ENSCAFG00000004097-CYP4B1, ENSCAFG00000004169-CYP4A11	Three cytochrome P450 enzyme genes, involved in lipid and secondary metabolism	chr15.13564939	1.53e-09	6
21	28020000	28070000	ENSCAFG00000041358-OR52A24, ENSCAFG00000032056-OR52AE1, ENSCAFG00000029555-OR52A1, ENSCAFG00000032322-OR51V21	Olfactory gene cluster	chr21.28041871	1.41e-10	6
22	2800000	2920000	ENSCAFG00000004428-CYSLTR2	lncRNA, just dowstream of CYSLTR2	chr22.2844126	2.469e-08	2
25	17400000	17560000	ENSCAFG00000007250-IFT88	IFT88, involved in craniofacial development	chr25.17440320	3.739e-28	121
25	19770000	19900000	ENSCAFG00000025297	Uncharacterized gene	chr25.19856378	5.6e-18	47
30	2690000	2750000	-	No genes	chr30.2730107	1.932e-08	2
