# Supplementary material for: Grey wolf genomic history reveals a dual ancestry of dogs
Source: Nature. 2022 Jun 29;607(7918):313–20. doi: 10.1038/s41586-022-04824-9 (PMC9279150; doi:10.1038/s41586-022-04824-9)
Supplement: Supplementary file 5 — Newly reported mitochondrial consensus sequences in fasta format. [file 41586_2022_4824_MOESM5_ESM.zip]

Archive with 2 entries (2 files):
- wolf-mitochondrial-consensus-sequences.fasta
- __MACOSX/._wolf-mitochondrial-consensus-sequences.fasta
